# Supplementary material for: Association between mental health status and bone mineral density: Analysis of the 2008-2010 Korea national health and nutrition examination survey
Source: PLoS One. 2017 Nov 13;12(11):e0187425. doi: 10.1371/journal.pone.0187425 (PMC5683604; doi:10.1371/journal.pone.0187425)
Supplement: S1 Data — (XLSX) [file pone.0187425.s001.xlsx]

## Sheet: Sheet1
ID	year	region	town_t	sex	age	incm	edu	kstrata	wt_hs	wt_pft	wt_hm	wt_ntr	wt_itvex	wt_tot	wt_pfnt	wt_hmnt	wt_pfhm	wt_pfhmnt	cfam	genertn	allownc	house	live_t	live_t2	ainc_unit1	ainc_1	ainc	marri_1	marri_2	tins	npins	ID_F	ID_M	ID_fam	D_1_1	D_2_1	D_2_wk	DI1_lt	DI1_pr	DI1_dg	DI1_ag	DI1_pt	DI1_2	DI1_3	DI1_31	DI1_32	DI1_33	DI1_34	DI1_35
A003409602	2009	1	1	2	42			401	6003	6988		4967	6217	5902	7347				99	99	9	9	9		9	999999		9	8	9	9			A0034096
A003459603	2009	1	1	1	29	1		401	6003			15130	9395	15181					4	21	3	2	2		2	150	150	2	8	2	1	A003459601	A003459602	A0034596
A003489601	2009	1	1	1	68			401	6003	5162	19597	4092	4203	4277	5737	20245	32013	37722	99	99	9	9	9		9	999999		9	8	9	9			A0034896
A003489602	2009	1	1	2	66			401	6003	4086		4033	3956	3928	4627				99	99	9	9	9		9	999999		9	8	9	9			A0034896
A003499602	2009	1	1	2	47			401	6003	8106		4861	5939	5709	8762				99	99	9	9	9		9	999999		9	8	9	9			A0034996
A003499603	2009	1	1	1	20			401	6003		37829	7125	12226	14199		45072			99	99	9	9	9		9	999999		9	8	9	9			A0034996
A021749602	2009	1	1	2	57	2		412	5692				7072						5	21	3	2	3		2	200	200	1	1	1	2			A0217496
A026879301	2009	1	1	1	82			412	5923			4041	3872	4057					2	11	3	2	1		9	999999		1	1	1	2			A0268793	9	9	88	0	8	8	888	8	8	8	8	8	8	8
A032789601	2009	1	1	2	53	3		401	3432	5283		3432	3991	4123	5596				4	32	3	2	2		1	4000	333	1	1	2	1			A0327896	9	9	88	0	8	8	888	8	8	8	8	8	8	8
A060729701	2008	1	1	1	62			412	9949	17305			9891						99	99	9	9	9		9	999999		9	9	9	9			A0607297
A065529801	2008	1	1	1	52	1	2	412	6899	9954	10894		10239				11483		1	10	3	1	6	다가구	2	70	70	1	4	2	2			A0655298	5	1	14	1	1	1	42	1	1	2	8	8	8	8
A068230102	2008	1	1	2	38	4	3	401	6186			9175	7482	7192					4	21	3	1	2		1	6750	563	1	1	2	1			A0682301	2	2	88	0	8	8	888	8	8	8	8	8	8	8
A908976801	2010	1	1	1	45	3		512	4587	7772	9678		9642				12011		4	21	3	2	4		1	5000	417	1	1	1	1			A9089768
A911970301	2010	1	1	1	58	3		501	2656			3152	2805	2975					4	21	3	3	2		1	5000	417	1	1	2	2			A9119703
A916973804	2010	1	1	2	49	1	3	512	5388	22651		8800	9183	6608	25786				6	31	3	2	3		2	250	250	1	1	2	9			A9169738	3	1	1	0	8	8	888	8	8	2	8	8	8	8
A916977502	2010	1	1	2	90	1		512	5388				3691						2	29	3	2	3		2	43	43	1	3	1	2			A9169775
A918968101	2010	1	1	2	80	1	2	512	5875			4275	4248	4695					1	10	3	1	1		2	9	9	1	3	1	2			A9189681	4	1	14	1	1	1	69	1	1	2	8	8	8	8
A922965002	2010	1	1	2	64	4	1	501	3884	2980	19626	4155	4156	3765	3119	18947	23003	23213	3	21	3	2	2		2	400	400	1	1	2	2			A9229650	3	2	88	0	8	8	888	8	8	2	8	8	8	8
A925975703	2010	1	1	1	45	4		512	1603			2875	2394	3982					5	32	3	3	4		1	24000	2000	1	1	1	1			A9259757
A934971001	2010	1	1	1	67	2		501	2877		5925	1725	1582	1503		6464			2	11	3	2	2		2	100	100	1	1	2	2			A9349710
A937975502	2010	1	1	1	27	1		512	7396		21111	16213	13856	17712		25998			2	23	1	1	1		2	78	78	2	8	3	1		A937975501	A9379755
A938972601	2010	1	1	2	70	3		512	4574			2303	2673	2301					4	32	3	2	4		2	230	230	1	3	2	2			A9389726
B015989602	2009	2	1	1	36	4		402	9188			15660	12671	15345					5	32	3	1	2		1	72000	6000	1	1	1	1		B015989601	B0159896	9	9	88	0	8	8	888	8	8	8	8	8	8	8
B039129901	2008	2	1	1	76	4	1	413	6106			3309	7474	7868					4	24	3	1	1		2	200	200	1	1	2	2			B0391299	5	1	14	0	8	8	888	8	8	8	8	8	8	8
B904973402	2010	2	1	2	41			502	3897			15900	14004	15607					4	21	9	9	2		9	999999		1	1	9	9			B9049734
B908969804	2010	2	1	2	76	2		513	9173			12501	9125	17334					3	39	3	1	3		2	59	59	1	3	2	2			B9089698
B910979702	2010	2	1	2	46	4		502	3717			4659	5161	5531					3	29	3	3	2		1	7000	583	1	1	2	1			B9109797
B912976701	2010	2	1	2	90	2		513	5058			2247	2460	3422					1	10	3	1	4		2	38	38	1	3	1	2			B9129767
B912978103	2010	2	1	1	32	1		513	5058			8963	6952	19356					5	39	3	2	1		2	100	100	2	8	1	2		B912978101	B9129781
B913973805	2010	2	1	1	88	4		502	3695			3218	2941	2212					3	25	3	3	2		2	261	261	1	3	1	2			B9139738
C037429806	2008	3	1	2	85	4	1	414	8424			12044	9426	11491					6	32	3	1	1		2	400	400	1	3	2	2			C0374298	2	2	88	0	8	8	888	8	8	8	8	8	8	8
C901966303	2010	3	1	2	80	3		514	8735			6535	6215	6864					3	39	3	2	4		2	129	129	1	3	2	2			C9019663
C904967602	2010	3	2	2	59	2		514	6107			2866	2726	4443					2	11	3	3	1		1	2000	167	1	1	1	1			C9049676
C904969301	2010	3	2	1	76	1		514	6107			4024	4024	4317					2	11	1	2	1		2	38	38	1	1	3	2			C9049693
C906970105	2010	3	1	2	91	3		503	2412				1812						5	32	3	2	2		1	3660	305	1	3	2	9			C9069701
D003109602	2009	4	2	2	59	1		415	446			853	449	464					4	32	3	2	1		2	100	100	1	1	2	2			D0031096
D003969601	2009	4	2	1	62	3	3	415	446			618	358	361					4	32	3	2	1		2	300	300	1	1	1	9		D003969603	D0039696	3	2	88	1	1	1	59	1	1	1	1	0	0	0
D008799602	2009	4	1	2	42	4		404	3329	3834		2994	3489	3296	3527				4	21	3	2	2		1	11000	917	1	1	2	1			D0087996
D012869602	2009	4	1	1	47	3	3	404	3255	14315			12558						3	21	3	2	2		2	400	400	1	1	1	2			D0128696	2	2	88	0	8	8	888	8	8	8	8	8	8	8
D013889602	2009	4	1	2	31	2		415	7442			4121	7803	8080					3	21	3	1	3		1	2100	175	1	1	1	1			D0138896	9	9	88	0	8	8	888	8	8	8	8	8	8	8
D041229702	2008	4	2	2	87	1	1	415	2596			2316	1923	1838					2	29	3	2	1		1	200	17	1	3	1	2			D0412297	2	1	14	0	8	8	888	8	8	8	8	8	8	8
D911972103	2010	4	1	2	23			504	2494			2726	1660	4622					4	21	1	1	2		9	999999		2	8	3	1	D911972101	D911972102	D9119721
E007979602	2009	5	1	2	34	1		416	3307	11013		5433	2915	2965	10822				3	21	3	2	5		2	40	40	1	1	5	2			E0079796	9	9	88	0	8	8	888	8	8	8	8	8	8	8
E031829701	2008	5	1	1	76			416	3496			3500	10485	10189					99	99	9	9	9		9	999999		9	9	9	9			E0318297
E903970201	2010	5	1	1	47	2		505	2202	4798		3585	2478	7919	6358				4	21	1	2	2		2	400	400	1	1	1	1			E9039702
F905962703	2010	6	1	2	60	1		517	463			334	345	300					3	19	3	2	1		1	1000	83	1	3	1	2			F9059627
H011529601	2009	8	1	1	64	1	1	419	5625	20212			12594						4	32	3	2	3		2	100	100	1	1	2	1			H0115296	3	2	88	0	8	8	888	8	8	8	8	8	8	8
H018199601	2009	8	2	2	79	2	1	419	8818				8366						1	10	3	2	1		2	30	30	1	3	1	2			H0181996	2	1	14	0	8	8	888	8	8	8	8	8	8	8
H029819602	2009	8	1	1	35	1		419	5263			12276	8409	11786					2	13	1	1	3		2	50	50	2	8	3	2			H0298196	9	9	88	0	8	8	888	8	8	8	8	8	8	8
H031579603	2009	8	2	2	95	2	1	419	4119			3099	3682	3696					3	25	3	1	5		2	70	70	1	3	1	9			H0315796	4	1	14	0	8	8	888	8	8	8	8	8	8	8
H037929602	2009	8	1	2	42	4		408	3612	8269			7524						4	99	3	1	2		2	600	600	1	1	2	1			H0379296
H072549801	2008	8	2	2	83	2	1	419	3968			3476	2970	3017					3	29	3	1	6	쪽방	2	50	50	1	3	2	2			H0725498	2	2	88	1	1	1	73	1	1	2	8	8	8	8
H075529703	2008	8	1	2	26	1	4	419	4845			5486	5582	6012					4	32	3	1	3		2	150	150	1	1	2	2			H0755297	9	9	88	0	8	8	888	8	8	8	8	8	8	8
H902969501	2010	8	1	2	69	4		519	7694	4679		3207	3310	3589	4848				1	10	2	2	3		2	360	360	1	3	2	2			H9029695	5	1	14	0	8	8	888	8	8	2	8	8	8	8
H907969302	2010	8	1	2	49	1		519	5684				7792						2	29	3	1	3		2	158	158	1	1	1	2			H9079693
H907972001	2010	8	1	2	85	1		519	5684			5487	5412	5174					1	10	3	1	1		2	20	20	1	3	1	2			H9079720	3	1	14	1	1	1	60	1	1	2	8	8	8	8
H907978601	2010	8	1	1	82	1		519	5684			2858	2204	4189					2	11	3	1	3		2	15	15	1	1	2	2			H9079786
H913969101	2010	8	1	1	57	1		519	8505		16477		9382						2	15	3	1	3		2	50	50	1	2	1	1			H9139691
H915969605	2010	8	1	2	77	4		508	2599			2007	1979	1892					5	32	3	2	2		2	450	450	1	3	1	2			H9159696
H917962301	2010	8	2	1	48	1		519	14582				18819						4	21	3	1	3		2	160	160	1	1	1	1			H9179623
H918973302	2010	8	1	2	68	3		519	12180				8151						3	21	3	2	4		2	123	123	1	1	2	2			H9189733	3	2	88	0	8	8	888	8	8	9	9	9	9	9
H918979502	2010	8	1	2	64	1		519	12180			7177	7190	6625					2	11	3	1	1		2	24	24	1	1	2	2			H9189795
H922976202	2010	8	1	2	70	2	1	519	4623	10628		2782	2645	2813	11446				3	21	1	1	4		2	85	85	1	1	1	2			H9229762	1	2	88	0	8	8	888	8	8	2	8	8	8	8
H923979702	2010	8	1	2	43	3	4	508	2661			3192	3381	3302					3	21	3	2	2		1	4000	333	1	1	1	1			H9239797	2	2	88	0	8	8	888	8	8	2	8	8	8	8
H924979001	2010	8	1	2	41	1		519	5802			7389	7829	7644					1	10	1	1	4		2	30	30	1	3	3	2			H9249790
H929969901	2010	8	1	1	69			519	10132			8749	15795	10816					4	39	3	3	1		9	999999		1	1	2	2			H9299699
H931974705	2010	8	1	1	80	4		519	5258			2512	1937	3682					5	32	3	2	1		2	3500	3500	1	3	2	2			H9319747
H931976805	2010	8	1	2	66	2		519	5258			2776	2865	3107					5	32	3	1	1		2	150	150	1	3	3	2			H9319768
H932967604	2010	8	1	2	29	1		508	3026				6070						4	21	3	2	2		2	130	130	2	8	2	2	H932967601	H932967602	H9329676
I004709601	2009	9	2	2	79	2		420	4070			5090	3729	3951					1	10	1	1	6	다가구주택	2	30	30	1	3	3	2			I0047096
I004859601	2009	9	2	1	55	1		420	4070				4900						2	11	3	1	5		2	100	100	1	1	1	2			I0048596
I903975701	2010	9	1	1	59	1		509	3007	4428	7326	2648	4963	7335	4967	7840	5686	6534	2	22	1	1	2		2	150	150	1	3	3	2			I9039757	9	9	99	9	9	9	999	9	9	9	9	9	9	9
J007449602	2009	10	2	2	31	1		421	3076		23465	2429	3072	3124		22888			3	25	3	2	1		1	500	42	1	1	1	2			J0074496	9	9	88	0	8	8	888	8	8	8	8	8	8	8
J905967903	2010	10	2	2	88	4		521	4165			4124	4709	5007					3	25	3	2	1		1	5000	417	1	3	2	2			J9059679
K003839601	2009	11	1	1	58	1		406	4109	10261	16692	4150	4698	4932	11325	17133	14631	15085	3	21	3	2	2		2	50	50	1	1	1	1			K0038396	9	9	88	0	8	8	888	8	8	8	8	8	8	8
K005869602	2009	11	1	1	33	2		406	3968			8622	6490	8569					2	23	2	1	2		1	2000	167	2	8	2	1		K005869601	K0058696
K012369601	2009	11	2	1	54			422	3448	10035			7193						99	99	9	9	9		9	999999		9	8	9	9			K0123696
K904964004	2010	11	2	2	92	4		522	13061			9076	10362	11017					4	32	3	2	1		1	6000	500	1	3	2	2			K9049640
L906966602	2010	12	1	2	58			511	3215	4585	6912		5335				10457		3	21	3	3	2		9	999999		1	1	1	1			L9069666	4	1	14	0	8	8	888	8	8	2	8	8	8	8
M905977202	2010	13	2	2	65	2		516	7950		8361	6700	6101	4674		8285			2	23	3	2	1		1	1000	83	1	3	3	2			M9059772
M906968102	2010	13	2	2	41	1		516	4712			3474	4828	6559					3	21	3	1	1		1	2000	167	1	1	1	2			M9069681
N009769604	2009	14	1	2	24	4		409	3860			12739	11389	12403					4	24	3	3	2		1	7000	583	1	1	2	1			N0097696
N012769602	2009	14	2	1	46	1		424	2546			8602	4192	6631					4	39	1	2	1		2	38	38	2	8	3	2		N012769601	N0127696	9	9	88	0	8	8	888	8	8	8	8	8	8	8
N013609606	2009	14	2	2	91	4		424	2222			2633	2036	2043					5	32	3	2	1		1	7000	583	1	3	2	2			N0136096	9	9	88	0	8	8	888	8	8	8	8	8	8	8
N015589604	2009	14	1	2	85	3		424	2807			3326	2572	2581					4	39	3	1	4		2	150	150	1	3	3	2			N0155896	9	9	88	0	8	8	888	8	8	8	8	8	8	8
N037229801	2008	14	2	1	39	2	4	424	2832			3946	3699	4720					4	21	3	1	3		2	230	230	1	1	2	2			N0372298	9	9	88	0	8	8	888	8	8	8	8	8	8	8
N038329901	2008	14	2	1	34	1		424	2284	14639		3374	4802	16138	18239				6	32	3	3	1		2	120	120	1	1	2	1		N038329906	N0383299	9	9	88	0	8	8	888	8	8	8	8	8	8	8
N902961006	2010	14	2	2	75	4		524	12064			9118	9831	11630					6	32	3	2	1		1	8960	747	1	3	1	2			N9029610
N904972801	2010	14	1	2	59	1		524	11663			5536	5538	8900					2	23	2	2	5		1	1500	125	1	3	1	1			N9049728
N906972402	2010	14	2	2	73	1		524	3535			2312	2255	2398					2	11	3	1	1		2	16	16	1	1	9	2			N9069724
N909973801	2010	14	1	1	51	1		524	5588			6134	5376	10203					2	11	1	1	1		2	53	53	1	1	3	2			N9099738
N909973802	2010	14	1	2	42	1		524	5588			6177	6793	6912					2	11	1	1	1		2	53	53	1	1	3	2			N9099738
N910978202	2010	14	1	2	48	4		524	5816		22111	3937	5005	6812		20447			2	11	3	2	3		1	5500	458	1	1	2	1			N9109782
O010879601	2009	15	1	2	51	3		418	3855				2739						2	11	3	2	1		2	250	250	1	1	2	1			O0108796	9	9	88	0	8	8	888	8	8	8	8	8	8	8
O012499602	2009	15	1	1	75	1		418	4738			4065	2776	2938					2	11	3	2	1		2	30	30	1	1	2	2			O0124996	9	9	88	0	8	8	888	8	8	8	8	8	8	8
O012549501	2009	15	1	2	73	2	1	418	4738	4470		2017	2793	2961	4446				1	10	1	1	1		2	40	40	1	4	3	2			O0125495	3	1	14	1	1	1	68	1	1	2	8	8	8	8
O014859601	2009	15	2	2	79	1		418	2863			2884	2177	2186					1	99	3	1	1		2	19	19	1	3	2	2			O0148596
O901972902	2010	15	1	2	60	4		507	2588			3864	4026	5583					3	21	3	2	2		2	370	370	1	1	1	1			O9019729
O901977201	2010	15	1	1	31	2		507	2588			4279	7897	19356					3	21	3	1	2		1	3200	267	1	1	2	1			O9019772
O903977201	2010	15	2	1	66	3	1	518	4026	8646		3608	3202	3079	9674				2	11	3	2	1		1	2101	175	1	1	2	1			O9039772	4	1	14	0	8	8	888	8	8	2	8	8	8	8
O906967901	2010	15	1	1	68	3		518	4739			7471	5304	5355					7	31	3	3	3		2	300	300	1	1	1	1			O9069679
O906969103	2010	15	1	2	22	1		518	4739				12973						4	32	3	2	4		2	192	192	1	1	2	1			O9069691
O908978503	2010	15	2	2	69	3	1	518	9447			3797	3453	11552					2	28	3	1	1		2	120	120	1	1	2	2			O9089785	5	1	14	0	8	8	888	8	8	2	8	8	8	8
O912968101	2010	15	2	1	83	1	3	518	10334				15678						2	11	3	1	1		2	30	30	1	1	2	2			O9129681	3	2	88	0	8	8	888	8	8	2	8	8	8	8
A003339601	2009	1	1	1	52	4	4	401	6003			6459	8528	10071					4	21	3	2	2		1	6000	500	1	1	2	1			A0033396	2	2	88	0	8	8	888	8	8	8	8	8	8	8
A003339602	2009	1	1	2	52	4	4	401	6003	19453		4240	5235	5093	20604				4	21	3	2	2		1	6000	500	1	1	2	9			A0033396	1	2	88	0	8	8	888	8	8	8	8	8	8	8
A003339603	2009	1	1	2	25	4	4	401	6003		40936	9225	8153	8427		45087			4	21	3	2	2		1	6000	500	2	8	2	1	A003339601	A003339602	A0033396	3	2	88	0	8	8	888	8	8	8	8	8	8	8
A003339604	2009	1	1	2	22	4	3	401	6003			7638	8592	9850					4	21	3	2	2		1	6000	500	2	8	2	1	A003339601	A003339602	A0033396	1	2	88	0	8	8	888	8	8	8	8	8	8	8
A003399601	2009	1	1	1	48	4	4	401	6003	24923		8867	12558	15264	29316				4	21	3	1	2		2	600	600	1	1	2	1			A0033996	3	2	88	1	0	1	38	0	5	2	8	8	8	8
A003399602	2009	1	1	2	44	4	3	401	6003		34101	4967	8289	7870		34221			4	21	3	1	2		2	600	600	1	1	2	1			A0033996	2	2	88	0	8	8	888	8	8	8	8	8	8	8
A003409601	2009	1	1	1	47		3	401	6003	8800		8867	9593	11980	12543				99	99	9	9	9		9	999999		9	8	9	9			A0034096	4	2	88	1	1	1	45	1	1	2	8	8	8	8
A003419601	2009	1	1	1	48	3	4	401	6003	8800	34652	8867	9593	11980	12543	44491	55924	77373	4	21	3	2	2		2	400	400	1	1	2	1			A0034196	4	2	88	1	1	1	39	1	1	2	8	8	8	8
A003419602	2009	1	1	2	44	3	4	401	6003	6988		4967	6217	5902	7347				4	21	3	2	2		2	400	400	1	1	2	1			A0034196	3	2	88	0	8	8	888	8	8	8	8	8	8	8
A003459601	2009	1	1	1	62	2	4	401	6003	9385		5665	4758	6426	10265				4	21	3	2	2		2	150	150	1	1	2	1			A0034596	2	1	4	1	1	1	60	1	9	9	8	8	8	8
A003459602	2009	1	1	2	54	1	3	401	6003	9727	46399	5653	5235	6791	10302	48840	64221	70860	4	21	3	2	2		2	150	150	1	1	2	1			A0034596	3	2	88	0	8	8	888	8	8	8	8	8	8	8
A003459604	2009	1	1	1	26	1	3	401	6003				9395						4	21	3	2	2		2	150	150	2	8	2	1	A003459601	A003459602	A0034596	3	2	88	0	8	8	888	8	8	8	8	8	8	8
A003499601	2009	1	1	1	49		4	401	6003	13199		8867	9593	11980	18815				99	99	9	9	9		9	999999		9	8	9	9			A0034996	2	2	88	0	8	8	888	8	8	8	8	8	8	8
A003549601	2009	1	1	1	55	1	3	401	6003	12092			7013						4	21	3	2	2		2	150	150	1	1	1	1			A0035496	3	2	88	1	1	1	54	1	1	2	8	8	8	8
A003549602	2009	1	1	2	49	1	2	401	6003	10808			5939						4	21	3	2	2		2	150	150	1	1	1	1			A0035496	2	2	88	0	8	8	888	8	8	8	8	8	8	8
A003549603	2009	1	1	2	23	1	3	401	6003				8592						4	21	3	2	2		2	150	150	2	8	1	1	A003549601	A003549602	A0035496	2	2	88	0	8	8	888	8	8	8	8	8	8	8
A003549604	2009	1	1	1	22	1	3	401	6003			14069	12226	17449					4	21	3	2	2		2	150	150	2	8	1	1	A003549601	A003549602	A0035496	2	2	88	0	8	8	888	8	8	8	8	8	8	8
A003609601	2009	1	1	1	54	4	4	401	6003			6459	8528	10071					4	21	3	1	2		1	6000	500	1	1	2	1			A0036096	4	1	7	0	8	8	888	8	8	8	8	8	8	8
A003609602	2009	1	1	2	50	4	3	401	6003			4240	5235	5093					4	21	3	1	2		1	6000	500	1	1	2	1			A0036096	3	2	88	0	8	8	888	8	8	8	8	8	8	8
A003609603	2009	1	1	2	24	4	4	401	6003			7638	8592	9850					4	21	3	1	2		1	6000	500	2	8	2	1	A003609601	A003609602	A0036096	2	2	88	0	8	8	888	8	8	8	8	8	8	8
A003609604	2009	1	1	2	22	4	3	401	6003			7638	8592	9850					4	21	3	1	2		1	6000	500	2	8	2	1	A003609601	A003609602	A0036096	2	2	88	0	8	8	888	8	8	8	8	8	8	8
A003639601	2009	1	1	1	69	4	4	401	6003	5162		4092	4203	4277	5737				2	11	3	2	2		2	700	700	1	1	2	1			A0036396	1	2	88	1	1	1	59	1	9	9	8	8	8	8
A003639602	2009	1	1	2	64	4	3	401	6003	4151		4227	4191	4195	4515				2	11	3	2	2		2	700	700	1	1	2	1			A0036396	2	1	14	1	1	1	62	1	1	2	8	8	8	8
A003709601	2009	1	1	1	76	4	4	401	6003	8600		4106	4112	4122	9086				2	11	3	2	2		1	2500	208	1	1	1	2			A0037096	4	1	14	1	1	1	40	1	1	2	8	8	8	8
A003709602	2009	1	1	2	72	4	4	401	6003	5379	30628	4511	4137	4154	5643	32450	56190	61585	2	11	3	2	2		1	2500	208	1	1	1	2			A0037096	4	2	88	1	1	1	63	1	1	2	8	8	8	8
A003779602	2009	1	1	2	45	4	4	401	6003	10808		6482	11878	11417	11683				4	21	3	2	2		1	11000	917	1	1	2	1			A0037796	3	2	88	0	8	8	888	8	8	8	8	8	8	8
A003829601	2009	1	1	1	61	4	4	401	6003	4692		6373	4758	7229	7699				3	21	3	2	2		2	400	400	1	1	1	1			A0038296	2	2	88	1	1	1	57	1	1	2	8	8	8	8
A003829602	2009	1	1	2	59	4	3	401	6003	5143		7455	5967	9295	8649				3	21	3	2	2		2	400	400	1	1	1	1			A0038296	2	2	88	0	8	8	888	8	8	8	8	8	8	8
A003829603	2009	1	1	1	26	4	3	401	6003	13971			9395						3	21	3	2	2		2	400	400	2	8	1	1	A003829601	A003829602	A0038296	2	2	88	0	8	8	888	8	8	8	8	8	8	8
A003839601	2009	1	1	1	44	4	4	401	6003				9144						2	11	3	2	2		1	5000	417	1	1	2	1			A0038396	3	2	88	0	8	8	888	8	8	8	8	8	8	8
A003839602	2009	1	1	2	41	4	4	401	6003	13975		9935	6217	11804	14694				2	11	3	2	2		1	5000	417	1	1	2	1			A0038396	2	2	88	0	8	8	888	8	8	8	8	8	8	8
A003889601	2009	1	1	1	50	4	4	401	6003	14197	24555		8528				36361		3	21	3	2	2		2	500	500	1	1	1	1			A0038896	1	2	88	0	8	8	888	8	8	8	8	8	8	8
A003889602	2009	1	1	2	50	4	4	401	6003			6360	5235	7640					3	21	3	2	2		2	500	500	1	1	1	1			A0038896	3	2	88	0	8	8	888	8	8	8	8	8	8	8
A003909601	2009	1	1	1	46	1	4	401	6003	17599		8867	9593	11980	25087				5	21	3	2	2		1	2000	167	1	1	2	1			A0039096	3	2	88	0	8	8	888	8	8	8	8	8	8	8
A003909602	2009	1	1	2	43	1	3	401	6003			4967	6217	5902					5	21	3	2	2		1	2000	167	1	1	2	1			A0039096	2	2	88	0	8	8	888	8	8	8	8	8	8	8
A003919601	2009	1	1	1	44	3	4	401	6003	17846		8240	9144	11278	24380				4	21	3	3	2		1	5000	417	1	1	1	1			A0039196	2	2	88	1	1	1	43	1	1	2	8	8	8	8
A003919602	2009	1	1	2	40	3	4	401	6003			4967	6217	5902					4	21	3	3	2		1	5000	417	1	1	1	1			A0039196	2	2	88	0	8	8	888	8	8	8	8	8	8	8
A003969602	2009	1	1	2	36	3	4	401	6003		30714	11378	8199	8457		32755			4	21	3	1	2		1	4500	375	1	1	2	1			A0039696	3	1	5	0	8	8	888	8	8	8	8	8	8	8
A004419601	2009	1	1	1	57	4	4	401	5056	4717		6492	5907	6201	4917				2	11	3	3	2		1	10000	833	1	1	1	2			A0044196	2	2	88	1	1	1	56	1	1	2	8	8	8	8
A004419602	2009	1	1	2	56	4	4	401	5056	4013	21037	3977	5026	4958	3936	22611	18713	19028	2	11	3	3	2		1	10000	833	1	1	1	1			A0044196	3	2	88	0	8	8	888	8	8	8	8	8	8	8
A004429601	2009	1	1	1	43	4	4	401	5056	10442		8791	7702	11279	12482				5	32	3	2	2		1	7000	583	1	1	2	1			A0044296	3	2	88	0	8	8	888	8	8	8	8	8	8	8
A004429602	2009	1	1	2	38	4	4	401	5056	11487		6069	5179	6344	10293				5	32	3	2	2		1	7000	583	1	1	2	1		A004429605	A0044296	2	2	88	0	8	8	888	8	8	8	8	8	8	8
A004429605	2009	1	1	2	63	4	3	401	5056				3530						5	32	3	2	2		1	7000	583	1	2	2	2			A0044296	3	2	88	1	1	1	45	1	1	2	8	8	8	8
A004459605	2009	1	1	2	51	4	3	401	5056	11383	36270	5089	7349	6792	10549	38784	31874	32825	5	39	3	2	2		2	1000	1000	1	2	2	1			A0044596	3	1	10	0	8	8	888	8	8	8	8	8	8	8
A004469602	2009	1	1	2	52	4	4	401	5056	15177		6785	8819	8150	14066				4	21	3	2	2		2	1000	1000	1	1	1	1			A0044696	2	1	14	0	8	8	888	8	8	8	8	8	8	8
A004469604	2009	1	1	2	24	4	3	401	5056			12224	12802	15120					4	21	3	2	2		2	1000	1000	2	8	2	1		A004469602	A0044696	3	2	88	0	8	8	888	8	8	8	8	8	8	8
A004549601	2009	1	1	1	47	3	3	401	5056	13731		7095	8080	9585	17126				4	21	3	3	2		1	5000	417	1	1	2	1			A0045496	2	2	88	0	8	8	888	8	8	8	8	8	8	8
A004549602	2009	1	1	2	45	3	3	401	5056			3890	5002	4568					4	21	3	3	2		1	5000	417	1	1	2	1			A0045496	3	2	88	0	8	8	888	8	8	8	8	8	8	8
A004609601	2009	1	1	1	46	2	4	401	5056	6865		7095	8080	9585	8563				4	21	3	1	2		2	250	250	1	1	1	1			A0046096	2	2	88	0	8	8	888	8	8	8	8	8	8	8
A004609602	2009	1	1	2	42	2	4	401	5056	5452		3975	5236	4722	5015				4	21	3	1	2		2	250	250	1	1	1	1			A0046096	2	2	88	0	8	8	888	8	8	8	8	8	8	8
A004629601	2009	1	1	1	41	4	4	401	5056			6593	7702	9024					4	21	3	2	2		1	8000	667	1	1	2	1			A0046296	4	2	88	0	8	8	888	8	8	8	8	8	8	8
A004629602	2009	1	1	2	39	4	4	401	5056	15316	32012	4552	5179	5075	13725	34682	41029	44476	4	21	3	2	2		1	8000	667	1	1	2	1			A0046296	2	2	88	0	8	8	888	8	8	8	8	8	8	8
A004669602	2009	1	1	2	38	3	4	401	5056	15316		6828	6905	6767	13725				4	21	3	2	2		1	5000	417	1	1	1	1			A0046696	3	2	88	0	8	8	888	8	8	8	8	8	8	8
A004679602	2009	1	1	2	34	4	4	401	5056	17708		5494	7858	7628	17401				3	21	3	1	2		1	6500	542	1	1	2	1			A0046796	3	2	88	0	8	8	888	8	8	8	8	8	8	8
A004739601	2009	1	1	1	44	4	4	401	5056	6962	30859	6593	7702	9024	8322	39779	30053	42727	4	21	3	2	2		2	600	600	1	1	2	1			A0047396	2	2	88	0	8	8	888	8	8	8	8	8	8	8
A004739602	2009	1	1	2	39	4	4	401	5056	7658		4552	5179	5075	6862				4	21	3	2	2		2	600	600	1	1	2	2			A0047396	3	2	88	0	8	8	888	8	8	8	8	8	8	8
A004759602	2009	1	1	2	38	4	4	401	5056			4552	10358	10151					4	21	3	2	2		1	7500	625	1	1	2	1			A0047596	2	1	10	0	8	8	888	8	8	8	8	8	8	8
A004769601	2009	1	1	1	36	3	4	401	5056	7129			8033						4	21	3	1	2		1	5000	417	1	1	2	1			A0047696	2	1	1	1	0	0	888	0	5	1	1	0	0	0
A004769602	2009	1	1	2	35	3	4	401	5056	7658		9104	5179	6767	13725				4	21	3	1	2		1	5000	417	1	1	2	2			A0047696	4	2	88	0	8	8	888	8	8	8	8	8	8	8
A004779601	2009	1	1	2	42	3	4	401	5056	5452		3975	5236	4722	5015				4	21	3	3	2		1	4000	333	1	1	1	1			A0047796	3	2	88	0	8	8	888	8	8	8	8	8	8	8
A004779602	2009	1	1	1	43	2	4	401	5056	6962		6593	7702	9024	8322				4	21	3	3	2		1	4000	333	1	1	1	1			A0047796	2	2	88	0	8	8	888	8	8	8	8	8	8	8
A004799601	2009	1	1	1	41	4	4	401	5056	6962		6593	7702	9024	8322				4	21	3	2	2		2	650	650	1	1	2	1			A0047996	2	2	88	0	8	8	888	8	8	8	8	8	8	8
A004799602	2009	1	1	2	40	4	4	401	5056	5452	35543	3975	5236	4722	5015	36234	37854	40302	4	21	3	2	2		2	650	650	1	1	2	1			A0047996	2	2	88	0	8	8	888	8	8	8	8	8	8	8
A004809601	2009	1	1	1	46	3	4	401	5056			7095	8080	9585					4	21	3	2	2		1	4000	333	1	1	2	1			A0048096	3	2	88	0	8	8	888	8	8	8	8	8	8	8
A004809602	2009	1	1	2	44	3	4	401	5056	10903		3975	5236	4722	10031				4	21	3	2	2		1	4000	333	1	1	2	1			A0048096	3	2	88	0	8	8	888	8	8	8	8	8	8	8
A004849601	2009	1	1	1	34	4	4	401	5056		34748	9685	8448	10596		45584			5	21	3	2	2		1	6000	500	1	1	2	1			A0048496	3	2	88	0	8	8	888	8	8	8	8	8	8	8
A004849602	2009	1	1	2	34	4	4	401	5056			5494	5239	5086					5	21	3	2	2		1	6000	500	1	1	2	1			A0048496	3	2	88	0	8	8	888	8	8	8	8	8	8	8
A004889601	2009	1	1	2	55	3	4	401	5056	6019		5965	5026	7437	11809				3	39	3	3	2		2	300	300	1	4	2	2		A004889602	A0048896	3	1	7	0	8	8	888	8	8	8	8	8	8	8
A004889603	2009	1	1	2	22	3	4	401	5056	38086	36187		7237				115634		3	39	3	3	2		2	300	300	2	8	1	2		A004889601	A0048896	2	2	88	0	8	8	888	8	8	8	8	8	8	8
A004939601	2009	1	1	2	81	4	4	401	5056	10159		3972	4494	4511	9396				1	10	3	2	2		2	150	150	1	3	1	2			A0049396	2	1	14	1	1	1	80	1	1	2	8	8	8	8
A004949601	2009	1	1	1	40	4	4	401	5056	6962		6593	7702	9024	8322				5	32	3	2	2		1	7000	583	1	1	1	1			A0049496	2	2	88	0	8	8	888	8	8	8	8	8	8	8
A004949602	2009	1	1	2	39	4	3	401	5056	7658		4552	5179	5075	6862				5	32	3	2	2		1	7000	583	1	1	1	1			A0049496	3	2	88	0	8	8	888	8	8	8	8	8	8	8
A004979601	2009	1	1	1	45	4	3	401	5056	6865		7095	8080	9585	8563				3	21	3	3	2		1	6500	542	1	1	2	1			A0049796	3	2	88	1	1	1	40	0	5	2	8	8	8	8
A004979602	2009	1	1	2	45	4	4	401	5056	4216		3890	5002	4568	3988				3	21	3	3	2		1	6500	542	1	1	2	1			A0049796	3	2	88	0	8	8	888	8	8	8	8	8	8	8
A004989601	2009	1	1	1	38	3	4	401	5056	14258	32210	11266	8033	9383	16198	40818	31204	39239	4	21	3	3	2		1	5000	417	1	1	2	1			A0049896	2	2	88	0	8	8	888	8	8	8	8	8	8	8
A004989602	2009	1	1	2	38	3	4	401	5056			4552	5179	5075					4	21	3	3	2		1	5000	417	1	1	2	1			A0049896	3	2	88	0	8	8	888	8	8	8	8	8	8	8
A005449601	2009	1	1	1	30	4	4	401	5712	24673		12401	9544	13568	29307				3	21	3	1	2		1	7000	583	1	1	2	1			A0054496	4	2	88	0	8	8	888	8	8	8	8	8	8	8
A005449602	2009	1	1	2	30	4	4	401	5712		13309	7035	5919	6512		15145			3	21	3	1	2		1	7000	583	1	1	2	1			A0054496	2	2	88	0	8	8	888	8	8	8	8	8	8	8
A005459601	2009	1	1	1	29	4	4	401	5712				8940						2	11	3	2	2		1	5000	417	1	1	2	2			A0054596	3	2	88	0	8	8	888	8	8	8	8	8	8	8
A005459602	2009	1	1	2	27	4	4	401	5712		10642		7758						2	11	3	2	2		1	5000	417	1	1	2	1			A0054596	2	2	88	0	8	8	888	8	8	8	8	8	8	8
A005489602	2009	1	1	2	41	4	4	401	5712				11832						4	21	3	2	2		2	500	500	1	1	2	1			A0054896	4	1	2	0	8	8	888	8	8	8	8	8	8	8
A005529601	2009	1	1	1	40	2	4	401	5712	24113	15395	8442	8701	11554	27983	20258	30609	37301	4	21	3	2	2		1	3200	267	1	1	2	1			A0055296	2	2	88	0	8	8	888	8	8	8	8	8	8	8
A005529602	2009	1	1	2	37	2	4	401	5712			5829	5851	6498					4	21	3	2	2		1	3200	267	1	1	2	1			A0055296	3	2	88	0	8	8	888	8	8	8	8	8	8	8
A005599602	2009	1	1	2	34	4	3	401	5712			13686	7892	8682					4	21	3	2	2		1	5000	417	1	1	2	1			A0055996	2	2	88	0	8	8	888	8	8	8	8	8	8	8
A005639601	2009	1	1	1	29	2	4	401	5712		10503	12636	8940	11665		13483			3	21	3	2	2		1	3000	250	1	1	2	1			A0056396	2	2	88	0	8	8	888	8	8	8	8	8	8	8
A005639602	2009	1	1	2	29	2	4	401	5712	28724		9451	7758	8633	34148				3	21	3	2	2		1	3000	250	1	1	2	1			A0056396	3	2	88	0	8	8	888	8	8	8	8	8	8	8
A005649602	2009	1	1	1	23	2	3	401	5712		6556	7300	11634	14547		8101			1	10	3	1	2		2	100	100	2	8	1	1			A0056496	3	2	88	0	8	8	888	8	8	8	8	8	8	8
A005689601	2009	1	1	1	33	4	4	401	5712	13922	17335	12401	9544	13568	17545	23214	39381	47837	3	21	3	2	2		1	5000	417	1	1	2	1			A0056896	4	1	7	0	8	8	888	8	8	8	8	8	8	8
A005689602	2009	1	1	2	33	4	4	401	5712	16318		7035	5919	6512	16035				3	21	3	2	2		1	5000	417	1	1	2	1			A0056896	3	1	4	0	8	8	888	8	8	8	8	8	8	8
A005719601	2009	1	1	1	35	3	4	401	5712			14352	9076	12014					4	21	3	2	2		1	5000	417	1	1	2	1			A0057196	2	2	88	0	8	8	888	8	8	8	8	8	8	8
A005719602	2009	1	1	2	31	4	4	401	5712		13309	7035	5919	6512		15145			4	21	3	2	2		1	5000	417	1	1	2	1			A0057196	3	2	88	0	8	8	888	8	8	8	8	8	8	8
A005729601	2009	1	1	2	52	2	3	401	5712	20979	18094	4344	4982	5218	19443	19751	32465	28657	3	23	3	1	2		2	200	200	1	4	1	1			A0057296	1	2	88	0	8	8	888	8	8	8	8	8	8	8
A005729602	2009	1	1	1	31	2	4	401	5712			12401	9544	13568					3	23	3	1	2		2	200	200	2	8	1	1		A005729601	A0057296	2	2	88	1	1	1	31	1	1	2	8	8	8	8
A005729603	2009	1	1	2	29	2	3	401	5712			9451	7758	8633					3	23	3	1	2		2	200	200	2	8	1	1		A005729601	A0057296	2	1	7	0	8	8	888	8	8	8	8	8	8	8
A005779602	2009	1	1	2	61	2	1	401	5712		13007	8660	7976	8595		14620			2	11	3	2	2		2	80	80	1	1	2	1			A0057796	2	1	10	0	8	8	888	8	8	8	8	8	8	8
A005849601	2009	1	1	1	37	3	4	401	5712				9076						6	29	3	2	2		1	5000	417	1	1	2	2			A0058496	4	2	88	0	8	8	888	8	8	8	8	8	8	8
A005849602	2009	1	1	2	36	3	4	401	5712	25124	23955	7771	5851	7798	27761	26493	62683	58242	6	29	3	2	2		1	5000	417	1	1	2	2			A0058496	2	2	88	0	8	8	888	8	8	8	8	8	8	8
A005849605	2009	1	1	2	42	3	4	401	5712			6786	5916	7256					6	29	3	2	2		1	5000	417	1	1	1	2			A0058496	2	2	88	0	8	8	888	8	8	8	8	8	8	8
A005879602	2009	1	1	2	33	4	4	401	5712	24717		13686	8878	9768	28286				3	21	3	2	2		2	400	400	1	1	1	2			A0058796	1	1	1	0	8	8	888	8	8	8	8	8	8	8
A005919601	2009	1	1	1	48	2	3	401	5712			9085	9129	12273					4	21	3	2	2		1	3000	250	1	1	1	1			A0059196	3	2	88	0	8	8	888	8	8	8	8	8	8	8
A005919602	2009	1	1	2	45	2	3	401	5712	11655	25761	4980	5651	5849	11024	30263	42777	46726	4	21	3	2	2		1	3000	250	1	1	1	1			A0059196	3	2	88	0	8	8	888	8	8	8	8	8	8	8
A005919603	2009	1	1	2	21	2	3	401	5712	38086		7826	8176	10091	46635				4	21	3	2	2		1	3000	250	2	8	1	1	A005919601	A005919602	A0059196	3	2	88	0	8	8	888	8	8	8	8	8	8	8
A005959601	2009	1	1	1	36	4	4	401	5712	13139		14352	9076	12014	14926				3	21	3	2	2		1	8000	667	1	1	2	1			A0059596	2	1	7	0	8	8	888	8	8	8	8	8	8	8
A005959602	2009	1	1	2	28	4	3	401	5712	28724	10642	9451	7758	8633	31075	12156	64999	67633	3	21	3	2	2		1	8000	667	1	1	2	1			A0059596	3	2	88	0	8	8	888	8	8	8	8	8	8	8
A005989601	2009	1	1	1	37	3	4	401	5712		16068		9076						3	21	3	3	2		2	300	300	1	1	2	1			A0059896	3	2	88	0	8	8	888	8	8	8	8	8	8	8
A005989602	2009	1	1	2	36	3	4	401	5712			11657	5851	9748					3	21	3	3	2		2	300	300	1	1	2	2			A0059896	3	2	88	0	8	8	888	8	8	8	8	8	8	8
A006699601	2009	1	1	2	50	3	3	412	5526	8506	16599	11741	12661	14104	8408	21355	15600	17705	3	21	3	2	1		2	250	250	1	3	1	1			A0066996	2	2	88	0	8	8	888	8	8	8	8	8	8	8
A006769602	2009	1	1	2	49	3	1	412	5526	23628		13052	8200	14834	23838				6	21	3	2	3		2	500	500	1	1	1	1			A0067696	3	2	88	0	8	8	888	8	8	8	8	8	8	8
A006769604	2009	1	1	2	23	3	3	412	5526		41402		11864						6	21	3	2	3		2	500	500	2	8	2	1		A006769602	A0067696	2	2	88	0	8	8	888	8	8	8	8	8	8	8
A006769605	2009	1	1	2	21	3	3	412	5526				11864						6	21	3	2	3		2	500	500	2	8	1	2		A006769602	A0067696	4	2	88	0	8	8	888	8	8	8	8	8	8	8
A006819501	2009	1	1	1	51		3	412	5526				7850						4	39	3	1	1		9	999999		1	1	2	9			A0068195	3	2	88	0	8	8	888	8	8	8	8	8	8	8
A006819502	2009	1	1	2	48		2	412	5526	14177	35449	6731	5467	7026	14303	49079	30833	43302	4	39	3	1	1		9	999999		1	1	2	9		A006819503	A0068195	3	2	88	1	1	1	46	1	1	2	8	8	8	8
A006819503	2009	1	1	2	67		1	412	5526			5584	3641	4835					4	39	3	1	1		9	999999		1	3	2	9			A0068195	3	2	88	1	1	1	40	1	1	2	8	8	8	8
A006839401	2009	1	1	1	45	3	3	412	5526	15390		8185	12558	15264	20476				3	21	3	2	5		2	300	300	1	1	1	1			A0068394	1	2	88	0	8	8	888	8	8	8	8	8	8	8
A006849301	2009	1	1	2	28	1	3	412	5526			8516	7505	7778					1	10	3	1	5		1	1000	83	2	8	1	2			A0068493	3	2	88	0	8	8	888	8	8	8	8	8	8	8
A006849401	2009	1	1	1	60	1	1	412	5526	8207	14519	7843	8760	8898	8378	19239	15502	20406	2	22	3	1	5		2	30	30	1	1	2	2			A0068494	3	2	88	1	1	1	58	1	1	2	8	8	8	8
A006849502	2009	1	1	2	33	2	1	412	5526			12676	7157	7334					5	21	3	1	5		1	3000	250	1	1	2	1			A0068495	3	2	88	0	8	8	888	8	8	8	8	8	8	8
A006859601	2009	1	1	1	41	2	3	412	5526	7803	21184		8417				22063		5	21	3	2	5		2	300	300	1	1	1	1			A0068596	2	2	88	0	8	8	888	8	8	8	8	8	8	8
A006859602	2009	1	1	2	41	2	3	412	5526	6110		6114	5723	6810	11993				5	21	3	2	5		2	300	300	1	1	1	1			A0068596	2	2	88	0	8	8	888	8	8	8	8	8	8	8
A006869501	2009	1	1	1	67	3	4	412	5526	4514		3778	3869	3948	4682				2	11	3	2	5		2	180	180	1	1	1	2			A0068695	3	1	1	0	8	8	888	8	8	8	8	8	8	8
A006869502	2009	1	1	2	62	3	4	412	5526	3630		3901	3858	3872	3685				2	11	3	2	5		2	180	180	1	1	1	1			A0068695	4	1	14	1	1	1	61	1	1	2	8	8	8	8
A006889501	2009	1	1	1	65	4	3	412	5526	4514			3869						3	21	3	2	5		2	300	300	1	1	1	1			A0068895	3	2	88	1	1	1	20	1	1	2	8	8	8	8
A006889502	2009	1	1	2	63	4	3	412	5526	3630	17899	7803	3858	7744	7370	23710	19881	25877	3	21	3	2	5		2	300	300	1	1	1	1			A0068895	4	2	88	0	8	8	888	8	8	8	8	8	8	8
A006909401	2009	1	1	1	53	2	2	412	5526	9311	17569		7850				17665		3	21	3	1	5		2	250	250	1	1	1	1			A0069094	3	2	88	0	8	8	888	8	8	8	8	8	8	8
A006909402	2009	1	1	2	49	2	2	412	5526	7088		6731	5467	7904	14303				3	21	3	1	5		2	250	250	1	1	1	1			A0069094	3	1	7	0	8	8	888	8	8	8	8	8	8	8
A006909601	2009	1	1	1	54	4	2	412	5526	6208		5962	7850	9296	7728				3	25	3	2	5		2	1000	1000	1	1	1	1			A0069096	3	2	88	1	1	1	54	1	1	2	8	8	8	8
A006909602	2009	1	1	2	52	4	1	412	5526	4253		3914	4819	4701	4204				3	25	3	2	5		2	1000	1000	1	1	1	1			A0069096	4	2	88	0	8	8	888	8	8	8	8	8	8	8
A006919601	2009	1	1	1	66	4	3	412	5526	4514			3869						2	22	3	1	5		2	200	200	1	2	2	1			A0069196	2	2	88	0	8	8	888	8	8	8	8	8	8	8
A006919602	2009	1	1	1	25	2	3	412	5526	12218	14452	15130	8648	15740	28266	21867	19866	27539	2	22	3	1	5		2	200	200	2	8	2	2	A006919601		A0069196	3	2	88	0	8	8	888	8	8	8	8	8	8	8
A006949601	2009	1	1	1	63	2	2	412	5526	4103		3922	4380	4449	4189				2	11	3	2	1		2	100	100	1	1	2	2			A0069496	2	2	88	1	1	1	57	1	1	2	8	8	8	8
A006949602	2009	1	1	2	61	2	1	412	5526	3630		3901	3858	3872	3685				2	11	3	2	1		2	100	100	1	1	2	1			A0069496	3	2	88	1	1	1	59	1	1	2	8	8	8	8
A006959401	2009	1	1	2	68	4	1	412	5526	10720		11167	7282	14504	11329				4	39	3	2	1		2	252	252	1	3	2	1			A0069594	1	2	88	1	1	1	63	1	1	2	8	8	8	8
A006969501	2009	1	1	1	37	1	3	412	5526	7991	22111	12997	8779	10824	9683	33712	22908	31746	3	21	3	1	1		2	100	100	1	1	1	2			A0069695	3	2	88	0	8	8	888	8	8	8	8	8	8	8
A006969502	2009	1	1	2	29	1	3	412	5526	20658		8516	7505	7778	20158				3	21	3	1	1		2	100	100	1	1	1	2			A0069695	3	2	88	0	8	8	888	8	8	8	8	8	8	8
A006989203	2009	1	1	1	38		3	412	5526	23972			12671						4	21	3	3	1		9	999999		2	8	1	2			A0069892	4	2	88	1	1	1	28	1	1	2	8	8	8	8
A006989301	2009	1	1	2	34	2	3	412	5526		18313	6338	8588	8801		24562			3	21	3	1	1		1	2300	192	1	1	2	1			A0069893	3	2	88	0	8	8	888	8	8	8	8	8	8	8
A006989303	2009	1	1	1	26	2	4	412	5526			11385	12863	15740					3	21	3	1	1		1	2300	192	1	1	2	1			A0069893	3	2	88	0	8	8	888	8	8	8	8	8	8	8
A006989601	2009	1	1	1	26	4	3	412	5526	12218	7226	11385	8648	10510	14133	10933	9933	13769	1	10	3	1	1		2	400	400	2	8	2	1			A0069896	1	2	88	0	8	8	888	8	8	8	8	8	8	8
A007389602	2009	1	1	2	31	3	3	412	5923			13686	12372	14647					4	23	3	2	3		2	400	400	2	8	2	2			A0073896	2	2	88	0	8	8	888	8	8	8	8	8	8	8
A007459501	2009	1	1	1	63	1	2	412	5923			4480	4694	5082					3	21	3	2	1		2	100	100	1	1	1	2			A0074595	3	2	88	0	8	8	888	8	8	8	8	8	8	8
A007459502	2009	1	1	2	54	1	2	412	5923	20728		4471	5165	5370	21344				3	21	3	2	1		2	100	100	1	1	1	1			A0074595	3	1	7	0	8	8	888	8	8	8	8	8	8	8
A007459503	2009	1	1	2	34	1	4	412	5923		30682	7240	6137	6702		42754			3	21	3	2	1		2	100	100	2	8	1	1	A007459501	A007459502	A0074595	2	2	88	0	8	8	888	8	8	8	8	8	8	8
A007469601	2009	1	1	1	78	2	1	412	5923			4329	4056	4346					1	10	3	2	3		2	45	45	1	1	2	2			A0074696	3	2	88	1	1	1	68	1	1	2	8	8	8	8
A007499602	2009	1	1	1	30	2	4	412	5923		26643	14722	12584	15558		43688			2	23	3	1	3		1	2000	167	2	8	2	1			A0074996	2	2	88	0	8	8	888	8	8	8	8	8	8	8
A007529601	2009	1	1	1	60	3	2	412	5923	8889		4480	4694	5082	9453				4	21	3	3	3		2	300	300	1	1	2	1			A0075296	2	2	88	0	8	8	888	8	8	8	8	8	8	8
A007529602	2009	1	1	2	53	3	3	412	5923	9212		4471	5165	5370	9486				4	21	3	3	3		2	300	300	1	1	2	1			A0075296	1	2	88	0	8	8	888	8	8	8	8	8	8	8
A007529603	2009	1	1	2	28	2	4	412	5923	28724		9727	8044	8885	34148				4	21	3	3	3		2	300	300	2	8	2	1	A007529601	A007529602	A0075296	2	1	5	0	8	8	888	8	8	8	8	8	8	8
A007529604	2009	1	1	1	26	2	4	412	5923		32284	13005	9269	12005		50750			4	21	3	3	3		2	300	300	2	8	2	1	A007529601	A007529602	A0075296	2	2	88	0	8	8	888	8	8	8	8	8	8	8
A007609601	2009	1	1	2	55	1	1	412	5923	21921	24195	13245	12744	14852	23893	32506	62771	82066	3	23	3	2	3		2	50	50	1	3	2	1			A0076096	4	2	88	0	8	8	888	8	8	8	8	8	8	8
A007629603	2009	1	1	1	82	3	1	412	5923			12988	12169	13039					3	39	1	1	3		2	83	83	1	3	3	2			A0076296	4	2	88	1	1	1	63	1	1	2	8	8	8	8
A007639602	2009	1	1	1	26	3	4	412	5923	27117		13005	12863	15740	31733				2	23	3	2	3		2	250	250	2	8	1	1		A007639601	A0076396	2	2	88	0	8	8	888	8	8	8	8	8	8	8
A007659602	2009	1	1	2	39	2	3	412	5923				8089						4	21	3	2	3		2	300	300	1	1	1	1			A0076596	3	2	88	0	8	8	888	8	8	8	8	8	8	8
A007679601	2009	1	1	1	66	4	2	412	5923		15661	4315	8294	9020		20544			2	11	3	2	2		2	300	300	1	1	1	1			A0076796	2	2	88	1	1	1	65	0	5	2	8	8	8	8
A007689602	2009	1	1	2	56	3	2	412	5923	24083		10481	12744	14852	27386				4	21	3	2	3		2	400	400	1	1	1	1			A0076896	2	2	88	0	8	8	888	8	8	8	8	8	8	8
A007719602	2009	1	1	2	49	3	2	412	5923	24094		10251	11719	14834	27451				4	21	3	3	3		2	450	450	1	1	2	1			A0077196	4	1	14	0	8	8	888	8	8	8	8	8	8	8
A007719604	2009	1	1	1	22	4	3	412	5923		40307		13881						4	21	3	3	3		2	450	450	2	8	2	2	A007719601	A007719602	A0077196	2	2	88	0	8	8	888	8	8	8	8	8	8	8
A007789602	2009	1	1	2	57	3	1	412	5923	21921		7861	8830	9801	23893				4	21	3	2	3		2	400	400	1	1	1	1			A0077896	2	2	88	0	8	8	888	8	8	8	8	8	8	8
A007839601	2009	1	1	1	51	1	1	412	5923	25674	39246	9080	11219	14159	30877	59024	89768	105082	4	21	3	2	3		2	100	100	1	1	2	1			A0078396	2	2	88	0	8	8	888	8	8	8	8	8	8	8
A007839602	2009	1	1	2	49	1	2	412	5923			6834	7813	8026					4	21	3	2	3		2	100	100	1	1	2	1			A0078396	3	2	88	0	8	8	888	8	8	8	8	8	8	8
A007869602	2009	1	1	2	35	1	3	412	5923				6067						4	32	3	2	3		2	60	60	1	1	1	1			A0078696	4	2	88	0	8	8	888	8	8	8	8	8	8	8
A007879601	2009	1	1	1	52	2	3	412	5923	25674		10215	8414	15612	30877				3	21	3	2	3		2	250	250	1	1	1	1			A0078796	3	2	88	1	1	1	51	1	1	2	8	8	8	8
A007879602	2009	1	1	2	46	2	2	412	5923		39594		5859						3	21	3	2	3		2	250	250	1	1	1	1			A0078796	4	2	88	0	8	8	888	8	8	8	8	8	8	8
A007879603	2009	1	1	1	23	3	2	412	5923			11270	12062	17449					3	21	3	2	3		2	250	250	2	8	1	1	A007879601	A007879602	A0078796	3	2	88	0	8	8	888	8	8	8	8	8	8	8
A007889601	2009	1	1	1	38	4	4	412	5923			14352	9410	12365					4	21	3	2	3		1	6000	500	1	1	2	1			A0078896	3	1	4	0	8	8	888	8	8	8	8	8	8	8
A007959601	2009	1	1	1	43	4	3	412	5923		23661	8689	9022	11891		38124			4	21	3	2	3		2	500	500	1	1	1	1			A0079596	2	2	88	0	8	8	888	8	8	8	8	8	8	8
A007959602	2009	1	1	2	43	4	2	412	5923			5238	6134	6223					4	21	3	2	3		2	500	500	1	1	1	1			A0079596	2	1	1	0	8	8	888	8	8	8	8	8	8	8
A008669502	2009	1	1	1	34	2	3	412	5153	19948	24587		8610				32916		3	21	3	1	4		2	200	200	1	1	1	1			A0086695	2	2	88	0	8	8	888	8	8	8	8	8	8	8
A008679601	2009	1	1	2	50	3	1	412	5153			6916	8989	14816					4	21	3	1	1		2	300	300	1	1	1	2			A0086796	3	2	88	0	8	8	888	8	8	8	8	8	8	8
A008679604	2009	1	1	1	27	2	3	412	5153		29793		12863						4	21	3	1	1		2	300	300	2	8	1	2	A008679602	A008679601	A0086796	2	1	3	0	8	8	888	8	8	8	8	8	8	8
A008689601	2009	1	1	2	52	1	1	412	5153	7515		5187	4494	5192	15001				5	39	3	2	1		2	60	60	1	3	2	1			A0086896	4	2	88	0	8	8	888	8	8	8	8	8	8	8
A008689602	2009	1	1	1	30	1	3	412	5153	14961			8610						5	39	3	2	1		2	60	60	2	8	1	1		A008689601	A0086896	3	2	88	0	8	8	888	8	8	8	8	8	8	8
A008689605	2009	1	1	2	33	1	3	412	5153			8400	5340	6480					5	39	3	2	1		2	60	60	1	2	2	1			A0086896	2	1	14	0	8	8	888	8	8	8	8	8	8	8
A008699601	2009	1	1	2	48	1	1	412	5153	5567		3964	5099	4656	5670				3	23	3	2	4		2	100	100	1	3	1	1			A0086996	4	2	88	0	8	8	888	8	8	8	8	8	8	8
A008729602	2009	1	1	2	32	3	3	412	5153			5600	5340	5184					3	23	3	1	4		1	3000	250	1	1	2	1			A0087296	4	1	14	0	8	8	888	8	8	8	8	8	8	8
A008769601	2009	1	1	1	36	1	2	412	5153			11483	8188	9563					1	10	2	2	4		1	600	50	2	8	2	1			A0087696	3	1	14	0	8	8	888	8	8	8	8	8	8	8
A008778901	2009	1	1	1	32	3	3	412	5153	9974		9872	8610	10800	13537				2	11	3	1	1		1	2500	208	1	1	2	1			A0087789	2	1	3	0	8	8	888	8	8	8	8	8	8	8
A008778902	2009	1	1	2	32	3	3	412	5153	11691		5600	5340	5184	12372				2	11	3	1	1		1	2500	208	1	1	2	1			A0087789	3	2	88	0	8	8	888	8	8	8	8	8	8	8
A008779401	2009	1	1	2	54	2	3	412	5153	10020	17110	6916	8989	8307	10001	19566	18090	18249	2	23	3	2	1		2	120	120	1	1	2	1			A0087794	4	1	14	1	1	1	53	1	1	2	8	8	8	8
A008779501	2009	1	1	2	35	1	3	412	5153			9279	12383	14567					3	21	3	1	1		2	150	150	1	1	1	1			A0087795	3	2	88	0	8	8	888	8	8	8	8	8	8	8
A008779601	2009	1	1	1	59	2	3	412	5153	6228		6617	6020	6320	6991				5	27	3	1	1		2	200	200	1	1	2	1			A0087796	3	2	88	0	8	8	888	8	8	8	8	8	8	8
A008779602	2009	1	1	2	56	2	2	412	5153	5298	14886	4053	5122	5053	5597	17110	15931	15868	5	27	3	1	1		2	200	200	1	1	2	1			A0087796	2	2	88	0	8	8	888	8	8	8	8	8	8	8
A008789402	2009	1	1	2	50		1	412	5153				4494						4	21	3	1	1		9	999999		1	1	1	1			A0087894	4	1	14	0	8	8	888	8	8	8	8	8	8	8
A008789403	2009	1	1	2	24		4	412	5153			9344	7376	12049					4	21	3	1	1		9	999999		2	8	1	9		A008789402	A0087894	3	2	88	0	8	8	888	8	8	8	8	8	8	8
A008789404	2009	1	1	2	22		3	412	5153		25605	9344	7376	12049		34613			4	21	3	1	1		9	999999		2	8	1	9		A008789402	A0087894	2	2	88	0	8	8	888	8	8	8	8	8	8	8
A008789501	2009	1	1	2	54	4	3	412	5153	20040		4610	12661	14816	20001				4	21	3	2	1		2	600	600	1	1	2	1			A0087895	2	2	88	0	8	8	888	8	8	8	8	8	8	8
A008819601	2009	1	1	1	71	3	3	412	5153	10526	14058	3018	7190	6888	10863	16701	19343	21120	2	11	3	2	4		2	100	100	1	1	2	2			A0088196	3	2	88	1	1	1	52	1	1	2	8	8	8	8
A008849601	2009	1	1	1	66	4	1	412	5153	5318		4172	3608	4360	5569				5	32	3	2	3		2	330	330	1	3	2	1			A0088496	2	2	88	0	8	8	888	8	8	8	8	8	8	8
A008849602	2009	1	1	1	41	2	3	412	5153	9192	32753	8400	7850	11497	11833	45152	38376	53448	5	32	3	2	3		2	330	330	1	1	1	1	A008849601		A0088496	1	2	88	0	8	8	888	8	8	8	8	8	8	8
A008849603	2009	1	1	2	40	2	3	412	5153	7198		5064	5337	6017	7132				5	32	3	2	3		2	330	330	1	1	1	1			A0088496	2	2	88	0	8	8	888	8	8	8	8	8	8	8
A008869601	2009	1	1	2	62	4	1	412	5153	12827	27674	3447	3598	3421	13149	32586	34582	40009	3	25	3	2	1		2	300	300	1	3	2	1			A0088696	2	2	88	0	8	8	888	8	8	8	8	8	8	8
A008869602	2009	1	1	1	30	3	4	412	5153			9872	8610	10800					3	25	3	2	1		2	300	300	1	1	2	1		A008869601	A0088696	2	2	88	0	8	8	888	8	8	8	8	8	8	8
A008869603	2009	1	1	2	27	3	3	412	5153			7524	6999	6872					3	25	3	2	1		2	300	300	1	1	2	1			A0088696	3	2	88	0	8	8	888	8	8	8	8	8	8	8
A008879501	2009	1	1	1	35	3	2	412	5153	9413		11483	8188	9563	11516				4	21	3	1	1		2	400	400	1	1	1	1			A0088795	2	2	88	0	8	8	888	8	8	8	8	8	8	8
A008879502	2009	1	1	2	35	3	2	412	5153	10112		4640	5279	5173	9758				4	21	3	1	1		2	400	400	1	1	1	1			A0088795	3	2	88	0	8	8	888	8	8	8	8	8	8	8
A008889601	2009	1	1	2	55	3	4	412	5153	10597		8107	10245	10107	11194				4	21	3	2	1		2	400	400	1	1	2	1			A0088896	3	1	14	1	1	1	54	1	1	2	8	8	8	8
A008889602	2009	1	1	1	58	3	4	412	5153	12457	28655	13234	12041	12641	13982	35947	31083	36625	4	21	3	2	1		2	400	400	1	1	2	1			A0088896	1	2	88	0	8	8	888	8	8	8	8	8	8	8
A008899601	2009	1	1	1	44	1	2	412	5153	9192		6720	7850	9197	11833				4	21	3	1	2		2	150	150	1	1	1	1			A0088996	4	1	1	0	8	8	888	8	8	8	8	8	8	8
A008899602	2009	1	1	2	45	1	3	412	5153	5567	24360	3964	5099	4656	5670	29979	23836	29756	4	21	3	1	2		2	150	150	1	1	1	1			A0088996	3	2	88	1	1	1	41	1	1	2	8	8	8	8
A008909602	2009	1	1	2	36	3	3	412	5153		11326	4640	5279	5173		13122			3	23	3	2	2		2	300	300	1	1	1	2			A0089096	3	2	88	0	8	8	888	8	8	8	8	8	8	8
A008939602	2009	1	1	2	60	3	3	412	5153			3447	7196	6842					2	11	3	2	2		1	2400	200	1	1	2	1			A0089396	4	1	14	1	1	1	45	1	1	2	8	8	8	8
A008969601	2009	1	1	1	31	3	3	412	5153	9974		9872	8610	10800	13537				3	21	3	1	3		1	3200	267	1	1	1	1			A0089696	2	2	88	0	8	8	888	8	8	8	8	8	8	8
A009005801	2009	1	1	1	55	2	3	412	6916	16717	17626	8880	8079	8482	18765	19736	27809	34406	2	11	3	2	1		2	150	150	1	1	2	1			A0090058	2	2	88	0	8	8	888	8	8	8	8	8	8	8
A009005802	2009	1	1	2	49	2	2	412	6916			5320	6842	6248					2	11	3	2	1		2	150	150	1	1	2	1			A0090058	2	2	88	0	8	8	888	8	8	8	8	8	8	8
A009006302	2009	1	1	2	40	2	3	412	6916			5437	7162	6460					4	21	3	1	1		1	2500	208	1	1	2	1			A0090063	2	2	88	0	8	8	888	8	8	8	8	8	8	8
A009006602	2009	1	1	2	54	3	3	412	6916			13067	12661	14816					3	21	3	2	1		2	250	250	1	1	1	1			A0090066	3	2	88	0	8	8	888	8	8	8	8	8	8	8
A009006901	2009	1	1	2	42	1	2	412	6916	9660		5437	7162	6460	9571				3	23	1	1	1		2	90	90	1	4	3	1			A0090069	5	1	7	1	1	1	29	1	1	1	0	0	1	0
A009007201	2009	1	1	1	53	1	4	412	6916	19628	22278	7069	9826	11022	24672	26712	36655	45573	2	11	3	1	1		2	0	0	1	1	1	1			A0090072	2	1	3	0	8	8	888	8	8	8	8	8	8	8
A009007202	2009	1	1	2	47	1	2	412	6916			5320	6842	6248					2	11	3	1	1		2	0	0	1	1	1	1			A0090072	3	2	88	0	8	8	888	8	8	8	8	8	8	8
A009008201	2009	1	1	2	72	1	1	412	6916		13894	4937	4766	4547		14274			1	10	3	1	1		2	10	10	1	3	2	2			A0090082	4	2	88	0	8	8	888	8	8	8	8	8	8	8
A009009202	2009	1	1	1	29	3	4	412	6916		18326	15130	12863	15740		21999			2	23	3	2	3		2	250	250	2	8	1	2			A0090092	2	2	88	0	8	8	888	8	8	8	8	8	8	8
A009009401	2009	1	1	1	40	3	4	412	6916	24113	48314		10535				86434		6	31	3	1	3		1	5000	417	1	1	2	1	A009009403	A009009404	A0090094	2	2	88	0	8	8	888	8	8	8	8	8	8	8
A009009402	2009	1	1	2	39	3	4	412	6916			7783	7084	8331					6	31	3	1	3		1	5000	417	1	1	2	1			A0090094	1	2	88	0	8	8	888	8	8	8	8	8	8	8
A009009403	2009	1	1	1	69	4	3	412	6916	14274		5599	4843	5618	27316				6	31	3	1	3		1	5000	417	1	1	1	2			A0090094	2	2	88	0	8	8	888	8	8	8	8	8	8	8
A009009404	2009	1	1	2	68	4	2	412	6916			5517	4557	5159					6	31	3	1	3		1	5000	417	1	1	1	1			A0090094	3	1	14	1	1	1	61	1	1	2	8	8	8	8
A009069601	2009	1	1	2	43	1	3	412	6916	9660	15470	5437	12355	12920	9571	15054	28832	31573	2	23	3	1	4		2	80	80	1	4	1	1			A0090696	4	1	10	1	0	1	42	0	5	1	1	0	0	0
A009119401	2009	1	1	1	63	1	1	412	6916	12975		4650	8222	7913	13373				3	22	3	2	1		2	100	100	1	3	2	1			A0091194	4	2	88	1	1	1	60	1	1	1	0	0	1	0
A009169602	2009	1	1	2	35	2	3	412	6916		27866	12453	9446	9256		28817			4	21	3	1	3		2	300	300	1	1	2	1			A0091696	2	2	88	0	8	8	888	8	8	8	8	8	8	8
A009219601	2009	1	1	1	57	3	4	412	6916	8359		8880	8079	8482	9382				2	11	3	3	2		2	300	300	1	1	2	1			A0092196	1	2	88	1	1	1	56	1	1	2	8	8	8	8
A009329601	2009	1	1	1	37	4	4	412	6916		28038	14352	10988	12834		33916			4	21	3	2	2		1	10000	833	1	1	2	1			A0093296	5	1	14	0	8	8	888	8	8	8	8	8	8	8
A009329602	2009	1	1	2	33	4	4	412	6916			7515	7166	6957					4	21	3	2	2		1	10000	833	1	1	2	1			A0093296	3	2	88	0	8	8	888	8	8	8	8	8	8	8
A009459601	2009	1	1	1	47	1	3	412	6916			9705	11052	13112					5	21	3	2	2		1	1000	83	1	1	2	1			A0094596	4	2	88	0	8	8	888	8	8	8	8	8	8	8
A009459602	2009	1	1	2	43	1	4	412	6916	19321		5437	7162	6460	19142				5	21	3	2	2		1	1000	83	1	1	2	1			A0094596	2	2	88	0	8	8	888	8	8	8	8	8	8	8
A009519601	2009	1	1	1	42	4	4	412	6916			9019	10535	12343					4	21	3	2	2		1	9000	750	1	1	2	1			A0095196	2	2	88	0	8	8	888	8	8	8	8	8	8	8
A009519602	2009	1	1	2	40	4	4	412	6916			5437	7162	6460					4	21	3	2	2		1	9000	750	1	1	2	1			A0095196	2	2	88	0	8	8	888	8	8	8	8	8	8	8
A009589601	2009	1	1	1	50	4	4	412	6916			7069	9826	11022					4	21	3	2	2		2	800	800	1	1	1	1			A0095896	2	2	88	0	8	8	888	8	8	8	8	8	8	8
A009589602	2009	1	1	2	49	4	4	412	6916	24094		5320	6842	6248	27451				4	21	3	2	2		2	800	800	1	1	1	1			A0095896	4	1	14	0	8	8	888	8	8	8	8	8	8	8
A009589603	2009	1	1	1	22	4	3	412	6916		45761	7799	13881	15541		52872			4	21	3	2	2		2	800	800	2	8	1	1	A009589601	A009589602	A0095896	4	2	88	0	8	8	888	8	8	8	8	8	8	8
A009589604	2009	1	1	1	20	4	3	412	6916			7799	13881	15541					4	21	3	2	2		2	800	800	2	8	1	1	A009589601	A009589602	A0095896	2	2	88	0	8	8	888	8	8	8	8	8	8	8
A009599601	2009	1	1	1	62	4	3	412	6916			9300	10963	10550					4	21	3	2	2		2	700	700	1	1	1	2			A0095996	2	1	14	1	1	1	20	0	1	2	8	8	8	8
A009599602	2009	1	1	2	60	4	3	412	6916	22953		9252	9657	9182	23528				4	21	3	2	2		2	700	700	1	1	1	2			A0095996	3	1	7	0	8	8	888	8	8	8	8	8	8	8
A009659601	2009	1	1	1	54	1	1	412	6916		44556	7069	9826	11022		53425			4	21	3	2	2		1	2000	167	1	1	1	2			A0096596	3	2	88	0	8	8	888	8	8	8	8	8	8	8
A009659602	2009	1	1	2	51	2	3	412	6916	24392		4641	6032	5574	26842				4	21	3	2	2		1	2000	167	1	1	1	1			A0096596	2	2	88	0	8	8	888	8	8	8	8	8	8	8
A009789602	2009	1	1	2	33	2	3	412	6916			11273	8958	8696					5	32	3	2	2		1	3000	250	1	1	2	1			A0097896	2	1	11	0	8	8	888	8	8	8	8	8	8	8
A009789605	2009	1	1	1	66	3	2	412	6916	21411	26669	6719	6053	5852	22421	26716	48407	54759	5	32	3	2	2		1	3000	250	1	4	2	2			A0097896	4	2	88	0	8	8	888	8	8	8	8	8	8	8
A009849601	2009	1	1	1	49	4	4	412	6916	24331			11052						3	21	3	3	2		2	500	500	1	1	2	1			A0098496	2	1	1	0	8	8	888	8	8	8	8	8	8	8
A009849602	2009	1	1	2	46	4	4	412	6916			7981	6842	9372					3	21	3	3	2		2	500	500	1	1	2	1			A0098496	2	2	88	0	8	8	888	8	8	8	8	8	8	8
A009969603	2009	1	1	1	23	2	3	412	6916	34050		11698	13881	17449	40925				3	21	3	2	3		1	2000	167	2	8	1	1	A009969604	A009969602	A0099696	2	2	88	0	8	8	888	8	8	8	8	8	8	8
A009969604	2009	1	1	1	49	1	1	412	6916	18248		13375	11052	15264	24512				3	21	3	2	3		1	2000	167	1	1	1	1			A0099696	2	2	88	0	8	8	888	8	8	8	8	8	8	8
A010279601	2009	1	1	1	56	2	2	401	6784	6109	20856	9194	7925	8782	7216	27522	21153	30533	2	11	3	1	2		2	200	200	1	1	1	1			A0102796	3	1	14	0	8	8	888	8	8	8	8	8	8	8
A010279602	2009	1	1	2	51	3	3	401	6784	4914		4805	5916	5771	5161				2	11	3	1	2		2	200	200	1	1	1	1			A0102796	3	2	88	0	8	8	888	8	8	8	8	8	8	8
A010309601	2009	1	1	1	62	3	3	401	6784	9482	43569	6419	5377	7282	20571	53985	48935	70142	4	21	2	2	2		2	300	300	1	1	2	2			A0103096	2	2	88	1	1	1	52	1	1	2	8	8	8	8
A010309602	2009	1	1	2	62	4	2	401	6784			6386	4736	6337					4	21	2	2	2		2	300	300	1	1	2	2			A0103096	3	2	88	0	8	8	888	8	8	8	8	8	8	8
A010309603	2009	1	1	1	31	3	4	401	6784	19565			11334						4	21	2	2	2		2	300	300	2	8	2	1	A010309601	A010309602	A0103096	2	1	1	0	8	8	888	8	8	8	8	8	8	8
A010309604	2009	1	1	2	29	2	4	401	6784			13848	9213	12732					4	21	2	2	2		2	300	300	2	8	2	1	A010309601	A010309602	A0103096	2	2	88	0	8	8	888	8	8	8	8	8	8	8
A010339601	2009	1	1	1	45	1	3	401	6784	8891		10048	10841	13575	12568				4	21	3	2	2		1	1500	125	1	1	2	1			A0103396	2	2	88	1	1	1	35	0	5	2	8	8	8	8
A010339602	2009	1	1	2	44	1	2	401	6784	7060	36609	5629	7025	6688	7361	41986	43863	56039	4	21	3	2	2		1	1500	125	1	1	2	1			A0103396	3	2	88	0	8	8	888	8	8	8	8	8	8	8
A010349601	2009	1	1	1	72	1	1	401	6784			4194	4732	4786					1	10	2	2	2		2	30	30	1	1	5	2			A0103496	2	2	88	0	8	8	888	8	8	8	8	8	8	8
A010389601	2009	1	1	1	38	2	3	401	6784	9232		14352	10778	13288	11887				4	21	3	1	2		1	3000	250	1	1	2	1			A0103896	2	2	88	0	8	8	888	8	8	8	8	8	8	8
A010389602	2009	1	1	2	39	2	4	401	6784	9918		6447	6949	7188	10072				4	21	3	1	2		1	3000	250	1	1	2	1			A0103896	3	2	88	0	8	8	888	8	8	8	8	8	8	8
A010409601	2009	1	1	1	68	3	2	401	6784			6183	4750	6462					4	21	3	2	2		2	200	200	1	1	2	1			A0104096	4	1	14	0	8	8	888	8	8	8	8	8	8	8
A010409602	2009	1	1	2	66	3	1	401	6784	8257		6093	4470	5935	9272				4	21	3	2	2		2	200	200	1	1	2	1			A0104096	3	1	14	1	1	1	42	1	1	2	8	8	8	8
A010409603	2009	1	1	2	35	1	4	401	6784				6949						4	21	3	2	2		2	200	200	2	8	2	1	A010409601	A010409602	A0104096	3	2	88	0	8	8	888	8	8	8	8	8	8	8
A010409604	2009	1	1	2	33	1	3	401	6784	22932		10374	7029	9603	25540				4	21	3	2	2		2	200	200	2	8	2	1	A010409601	A010409602	A0104096	3	2	88	0	8	8	888	8	8	8	8	8	8	8
A010449601	2009	1	1	1	47	2	3	401	6784		50507	13375	10841	15264		59114			5	29	3	2	2		2	300	300	1	1	2	1			A0104496	2	2	88	0	8	8	888	8	8	8	8	8	8	8
A010449602	2009	1	1	2	48	2	3	401	6784			7345	6711	8625					5	29	3	2	2		2	300	300	1	1	2	1			A0104496	2	2	88	0	8	8	888	8	8	8	8	8	8	8
A010449605	2009	1	1	1	28	2	4	401	6784	27117		15130	10616	15740	31733				5	29	3	2	2		2	300	300	2	8	2	1			A0104496	3	1	14	0	8	8	888	8	8	8	8	8	8	8
A010459601	2009	1	1	1	70	4	3	401	6784	5162		4194	4732	4786	5606				3	21	3	2	2		2	270	270	1	1	2	2			A0104596	2	2	88	0	8	8	888	8	8	8	8	8	8	8
A010459602	2009	1	1	2	67	4	1	401	6784	4128	31377	4570	4470	4451	4636	37292	33309	42540	3	21	3	2	2		2	270	270	1	1	2	2			A0104596	3	1	3	1	1	1	57	1	1	2	8	8	8	8
A010509601	2009	1	1	1	33	3	4	401	6784	19565	35790		11334				44802		4	21	3	1	2		2	300	300	1	1	2	1			A0105096	2	2	88	0	8	8	888	8	8	8	8	8	8	8
A010509602	2009	1	1	2	30	3	4	401	6784			13686	7029	9603					4	21	3	1	2		2	300	300	1	1	2	1			A0105096	3	2	88	0	8	8	888	8	8	8	8	8	8	8
A010529602	2009	1	1	2	77	1	2	401	6784	13157		5625	6030	6389	13790				2	11	3	1	2		2	13	13	1	1	2	1			A0105296	3	1	3	1	1	1	69	1	1	2	8	8	8	8
A010539601	2009	1	1	2	63	1	2	401	6784	4194		4789	4736	4753	4524				1	10	3	3	2		2	30	30	1	3	2	1			A0105396	3	1	14	0	8	8	888	8	8	8	8	8	8	8
A010559601	2009	1	1	1	30	3	4	401	6784			13716	11334	15007					3	21	3	1	2		2	250	250	1	1	2	2			A0105596	2	2	88	0	8	8	888	8	8	8	8	8	8	8
A010559602	2009	1	1	2	34	3	3	401	6784	22932		7781	7029	7202	25540				3	21	3	1	2		2	250	250	1	1	2	2			A0105596	4	2	88	0	8	8	888	8	8	8	8	8	8	8
A010709601	2009	1	1	1	32	2	4	401	6784	9783			11334						4	21	3	1	2		2	240	240	1	1	2	1			A0107096	3	2	88	0	8	8	888	8	8	8	8	8	8	8
A010709602	2009	1	1	2	36	2	3	401	6784	9918	32972	12893	6949	10782	20144	40187	47541	61842	4	21	3	1	2		2	240	240	1	1	2	1			A0107096	3	1	4	0	8	8	888	8	8	8	8	8	8	8
A010799601	2009	1	1	1	36	2	3	401	6784				10778						4	21	3	2	2		1	3000	250	1	1	2	1			A0107996	2	1	5	0	8	8	888	8	8	8	8	8	8	8
A010799602	2009	1	1	2	34	2	3	401	6784	22932	27478		7029				68570		4	21	3	2	2		1	3000	250	1	1	2	1			A0107996	3	2	88	0	8	8	888	8	8	8	8	8	8	8
A010809601	2009	1	1	1	37	4	4	401	6784			14352	10778	13288					3	21	3	2	2		1	5000	417	1	1	2	1			A0108096	3	1	1	0	8	8	888	8	8	8	8	8	8	8
A010809602	2009	1	1	2	35	4	4	401	6784			6447	6949	7188					3	21	3	2	2		1	5000	417	1	1	2	1			A0108096	2	2	88	0	8	8	888	8	8	8	8	8	8	8
A010879601	2009	1	1	1	74	1	2	401	6784	5162		4194	4732	4786	5606				2	11	3	2	2		2	14	14	1	1	1	2			A0108796	4	2	88	0	8	8	888	8	8	8	8	8	8	8
A010879602	2009	1	1	2	76	1	1	401	6784	13157		5625	6030	6389	13790				2	11	3	2	2		2	14	14	1	1	1	2			A0108796	5	2	88	0	8	8	888	8	8	8	8	8	8	8
A010939602	2009	1	1	2	49	1	2	401	6784	16380		8263	12521	14834	17558				3	21	3	2	2		2	150	150	1	1	2	1			A0109396	3	2	88	0	8	8	888	8	8	8	8	8	8	8
A010959601	2009	1	1	1	70	1	1	401	6784	7743		4194	4732	4786	8410				3	21	3	2	2		2	26	26	1	1	1	2			A0109596	2	2	88	0	8	8	888	8	8	8	8	8	8	8
A010959602	2009	1	1	2	60	1	1	401	6784	6290		4789	4736	4753	6786				3	21	3	2	2		2	26	26	1	1	1	2			A0109596	5	1	14	0	8	8	888	8	8	8	8	8	8	8
A010959603	2009	1	1	2	26	1	4	401	6784		32959	10454	9213	9549		41488			3	21	3	2	2		2	26	26	2	8	1	2	A010959601	A010959602	A0109596	3	2	88	0	8	8	888	8	8	8	8	8	8	8
A010969601	2009	1	1	1	31	1	3	401	6784	9783		13716	11334	15007	13972				3	21	3	2	2		1	2000	167	1	1	2	1			A0109696	4	1	14	0	8	8	888	8	8	8	8	8	8	8
A010969602	2009	1	1	2	30	1	4	401	6784	11466		7781	7029	7202	12770				3	21	3	2	2		1	2000	167	1	1	2	1			A0109696	1	1	7	0	8	8	888	8	8	8	8	8	8	8
A011509601	2009	1	1	2	36	4	4	401	4414		15244	4769	4283	5317		17341			4	21	3	2	2		1	10000	833	1	1	2	1			A0115096	4	1	10	0	8	8	888	8	8	8	8	8	8	8
A011509602	2009	1	1	1	38	4	4	401	4414	21500		11802	6644	9829	27478				4	21	3	2	2		1	10000	833	1	1	2	1			A0115096	2	2	88	0	8	8	888	8	8	8	8	8	8	8
A011589601	2009	1	1	1	40	4	4	401	4414	10498		6907	6370	9453	14117				4	21	3	2	2		2	500	500	1	1	2	1			A0115896	2	2	88	0	8	8	888	8	8	8	8	8	8	8
A011589602	2009	1	1	2	40	4	3	401	4414	8221		4164	4331	4947	8508				4	21	3	2	2		2	500	500	1	1	1	1			A0115896	4	2	88	0	8	8	888	8	8	8	8	8	8	8
A011599601	2009	1	1	2	41	4	4	401	4414		8463	4164	4331	4947		9059			1	10	3	3	2		1	8000	667	2	8	2	1			A0115996	3	2	88	0	8	8	888	8	8	8	8	8	8	8
A011709601	2009	1	1	2	28	4	3	401	4414		5079	7733	5679	7063		5967			1	10	3	2	2		2	250	250	2	8	1	1			A0117096	4	2	88	0	8	8	888	8	8	8	8	8	8	8
A011739602	2009	1	1	1	32	4	4	401	4414		16547	14722	12584	15558		22792			2	19	3	1	2		2	700	700	2	8	2	1			A0117396	4	2	88	0	8	8	888	8	8	8	8	8	8	8
A011769601	2009	1	1	1	41	4	4	401	4414			6907	6370	9453					3	21	3	2	2		2	700	700	1	1	1	1			A0117696	2	2	88	0	8	8	888	8	8	8	8	8	8	8
A011769602	2009	1	1	2	39	4	4	401	4414			4769	4283	5317					3	21	3	2	2		2	700	700	1	1	1	1			A0117696	2	2	88	0	8	8	888	8	8	8	8	8	8	8
A011839602	2009	1	1	1	30	4	4	401	4414			10146	6987	11101					3	21	3	3	2		2	500	500	2	8	2	1	A011839603	A011839604	A0118396	2	2	88	0	8	8	888	8	8	8	8	8	8	8
A011839603	2009	1	1	1	65	4	3	401	4414	18220		3430	2928	3585	19931				3	21	3	3	2		2	500	500	1	1	1	1			A0118396	2	2	88	0	8	8	888	8	8	8	8	8	8	8
A011839604	2009	1	1	2	59	4	2	401	4414		15027	4166	4156	5194		16958			3	21	3	3	2		2	500	500	1	1	1	1			A0118396	3	2	88	0	8	8	888	8	8	8	8	8	8	8
A011869602	2009	1	1	2	67	3	4	401	4414	9614	14506	3380	2755	3293	10717	16092	35932	32779	2	29	3	2	2		2	100	100	1	3	1	1			A0118696	4	1	14	0	8	8	888	8	8	8	8	8	8	8
A011869603	2009	1	1	2	38	1	3	401	4414			4769	4283	5317					2	29	3	2	2		2	100	100	1	1	1	1		A011869602	A0118696	3	2	88	0	8	8	888	8	8	8	8	8	8	8
A011889601	2009	1	1	2	73	1	1	401	4414	6328			2882						1	10	3	1	2		2	30	30	1	2	2	2			A0118896	3	1	7	1	1	1	70	1	1	2	8	8	8	8
A011909602	2009	1	1	2	38	4	4	401	4414		15244	4769	5711	7089		17341			4	21	3	2	2		2	500	500	1	1	2	1			A0119096	3	2	88	0	8	8	888	8	8	8	8	8	8	8
A011919601	2009	1	1	2	25	1	4	401	4414			7733	5679	7063					1	10	3	1	2		2	100	100	2	8	1	1			A0119196	2	2	88	0	8	8	888	8	8	8	8	8	8	8
A011939601	2009	1	1	1	22	2	3	401	4414			5973	8516	11902					1	10	3	1	2		2	100	100	2	8	1	2			A0119396	1	2	88	0	8	8	888	8	8	8	8	8	8	8
A011949601	2009	1	1	1	44	3	4	401	4414	20995			6370						5	31	3	3	2		2	500	500	1	1	1	1			A0119496	2	2	88	1	1	1	43	1	1	1	1	0	0	0
A011949602	2009	1	1	2	39	3	4	401	4414				4283						5	31	3	3	2		2	500	500	1	1	2	1	A011949604	A011949605	A0119496	4	1	7	0	8	8	888	8	8	8	8	8	8	8
A011949604	2009	1	1	1	67	4	4	401	4414			6861	2928	5976					5	31	3	3	2		2	500	500	1	1	2	1			A0119496	2	2	88	1	1	1	57	1	1	2	8	8	8	8
A011949605	2009	1	1	2	62	4	4	401	4414	9766		7086	2920	5860	20915				5	31	3	3	2		2	500	500	1	1	1	2			A0119496	2	2	88	1	1	1	43	1	1	2	8	8	8	8
A011969601	2009	1	1	1	48	4	4	401	4414		17198		8910						4	21	3	2	2		1	12000	1000	1	1	1	1			A0119696	1	2	88	1	1	1	44	1	1	1	1	0	0	0
A011979601	2009	1	1	1	36	4	4	401	4414	21500	15338	11802	6644	9829	27478	20409	39005	42042	2	11	3	2	2		2	1000	1000	1	1	2	1			A0119796	2	1	3	0	8	8	888	8	8	8	8	8	8	8
A011979602	2009	1	1	2	37	4	4	401	4414			4769	4283	5317					2	11	3	2	2		2	1000	1000	1	1	2	1			A0119796	2	2	88	0	8	8	888	8	8	8	8	8	8	8
A012819301	2009	1	1	1	43	1	3	412	7987		45580	11027	12166	15092		56577			4	21	3	1	1		2	200	200	1	1	1	1			A0128193	3	2	88	0	8	8	888	8	8	8	8	8	8	8
A012819302	2009	1	1	2	46	2	3	412	7987	24094		6505	7901	7639	27451				4	21	3	1	1		2	200	200	1	1	1	1			A0128193	2	2	88	0	8	8	888	8	8	8	8	8	8	8
A012839101	2009	1	1	2	60	2	1	412	7987			5656	5576	5613					1	10	3	2	1		2	80	80	1	3	1	1			A0128391	4	1	14	0	8	8	888	8	8	8	8	8	8	8
A012849201	2009	1	1	2	63	2	1	412	7987			5656	5576	5613					1	10	3	2	1		2	55	55	1	3	2	1			A0128492	3	1	6	0	8	8	888	8	8	8	8	8	8	8
A012869301	2009	1	1	2	63	2	1	412	7987			5656	5576	5613					2	11	3	2	1		2	100	100	1	1	2	1			A0128693	2	2	88	0	8	8	888	8	8	8	8	8	8	8
A012869302	2009	1	1	1	71	3	2	412	7987		29346	4953	5571	5652		33277			2	11	3	2	1		2	100	100	1	1	2	2			A0128693	4	2	88	0	8	8	888	8	8	8	8	8	8	8
A012879101	2009	1	1	1	76	4	2	412	7987			5494	8205	8274					3	21	3	2	1		2	400	400	1	1	2	2			A0128791	4	2	88	1	1	1	46	1	1	2	8	8	8	8
A012879102	2009	1	1	2	73	4	1	412	7987	24292		6037	8255	8339	27645				3	21	3	2	1		2	400	400	1	1	2	1			A0128791	3	1	14	1	1	1	70	1	1	2	8	8	8	8
A012889202	2009	1	1	2	31	2	4	412	7987		39404	13686	12372	12759		44842			3	21	3	1	1		2	180	180	1	1	2	1			A0128892	4	2	88	0	8	8	888	8	8	8	8	8	8	8
A012899301	2009	1	1	1	69	2	1	412	7987			5477	5592	5724					2	11	3	2	1		2	100	100	1	1	2	2			A0128993	5	1	14	0	8	8	888	8	8	8	8	8	8	8
A012899302	2009	1	1	2	65	3	1	412	7987	19570	44995	5397	5262	5257	22161	48526	86108	79079	2	11	3	2	1		2	100	100	1	1	2	2			A0128993	4	2	88	0	8	8	888	8	8	8	8	8	8	8
A012909401	2009	1	1	2	70	4	1	412	7987	12880		6037	5504	5559	13515				1	10	3	2	1		2	100	100	1	3	2	2			A0129094	2	1	2	0	8	8	888	8	8	8	8	8	8	8
A012919401	2009	1	1	1	84	2	1	412	7987			5494	5470	5516					1	10	3	1	1		2	35	35	1	3	2	2			A0129194	5	2	88	1	1	1	80	1	1	2	8	8	8	8
A012919502	2009	1	1	1	51	1	1	412	7987	25674	49750	12965	12749	15612	30877	59024	89768	105082	3	21	3	1	1		2	100	100	1	1	1	1			A0129195	2	2	88	0	8	8	888	8	8	8	8	8	8	8
A012929604	2009	1	1	2	69	2	2	412	7987			8995	9209	9199					8	39	3	3	1		2	100	100	1	1	1	2			A0129296	4	2	88	0	8	8	888	8	8	8	8	8	8	8
A012949402	2009	1	1	2	62	2	1	412	7987	19879		11312	11152	11226	21625				2	11	3	2	1		2	75	75	1	1	1	1			A0129494	3	2	88	0	8	8	888	8	8	8	8	8	8	8
A012959601	2009	1	1	1	57	1	2	412	7987	24398			12670						3	21	3	1	1		2	90	90	1	1	1	1			A0129596	2	2	88	0	8	8	888	8	8	8	8	8	8	8
A012959603	2009	1	1	1	27	1	3	412	7987		46644		12863						3	21	3	1	1		2	90	90	2	8	1	9	A012959601		A0129596	4	2	88	0	8	8	888	8	8	8	8	8	8	8
A012969401	2009	1	1	1	71	4	2	412	7987			4953	5571	5652					2	11	3	3	1		2	200	200	1	1	1	2			A0129694	4	1	7	0	8	8	888	8	8	8	8	8	8	8
A012969402	2009	1	1	2	66	4	1	412	7987	19570	44995	5397	5262	5257	22161	48526	86108	79079	2	11	3	3	1		2	200	200	1	1	1	2			A0129694	4	1	14	0	8	8	888	8	8	8	8	8	8	8
A012969601	2009	1	1	1	40	1	3	412	7987				12717						4	21	3	1	1		2	60	60	1	1	2	2			A0129696	4	2	88	0	8	8	888	8	8	8	8	8	8	8
A012979301	2009	1	1	2	68	1	1	412	7987			5397	5262	5257					3	28	1	1	5		2	50	50	1	3	3	2			A0129793	4	1	14	1	1	1	49	1	1	2	8	8	8	8
A012979602	2009	1	1	2	47	1	3	412	7987			6505	12521	14834					3	23	3	1	5		2	120	120	1	1	2	1			A0129796	3	2	88	0	8	8	888	8	8	8	8	8	8	8
A013449601	2009	1	1	2	56	4	4	401	6180	8169		13245	9214	14852	17259				3	21	3	3	2		2	1200	1200	1	1	2	1			A0134496	2	2	88	0	8	8	888	8	8	8	8	8	8	8
A013449602	2009	1	1	1	59	4	4	401	6180	9602	22089		10829				38337		3	21	3	3	2		2	1200	1200	1	1	2	1			A0134496	2	2	88	1	1	1	50	1	1	2	8	8	8	8
A013459602	2009	1	1	2	51	3	3	401	6180	12873		7317	6737	13184	25697				5	21	3	3	2		2	500	500	1	1	2	1			A0134596	2	2	88	0	8	8	888	8	8	8	8	8	8	8
A013459603	2009	1	1	1	30	4	4	401	6180	24673			12584						5	21	3	3	2		2	500	500	2	8	2	1	A013459601	A013459602	A0134596	3	2	88	0	8	8	888	8	8	8	8	8	8	8
A013459604	2009	1	1	1	29	3	4	401	6180			15130	12089	15740					5	21	3	3	2		2	500	500	2	8	2	1	A013459601	A013459602	A0134596	3	2	88	0	8	8	888	8	8	8	8	8	8	8
A013459605	2009	1	1	1	27	3	4	401	6180				12089						5	21	3	3	2		2	500	500	2	8	2	1	A013459601	A013459602	A0134596	2	2	88	0	8	8	888	8	8	8	8	8	8	8
A013489601	2009	1	1	1	73	4	4	401	6180	5410		3832	4311	4373	5583				1	10	3	2	2		2	300	300	1	3	2	1			A0134896	4	2	88	1	1	1	63	1	1	1	1	0	0	0
A013529601	2009	1	1	2	58	4	4	401	6180	8169		7720	6142	9624	8629				3	21	3	2	2		1	10000	833	1	1	2	1			A0135296	2	2	88	0	8	8	888	8	8	8	8	8	8	8
A013529602	2009	1	1	1	62	4	4	401	6180	7453		6599	4898	7486	7682				3	21	3	2	2		1	10000	833	1	1	2	1			A0135296	2	2	88	1	1	1	53	1	1	2	8	8	8	8
A013529603	2009	1	1	1	31	4	4	401	6180		37907		10325						3	21	3	2	2		1	10000	833	2	8	2	1	A013529602	A013529601	A0135296	2	1	7	1	1	1	19	0	5	2	8	8	8	8
A013579601	2009	1	1	1	57	4	4	401	6180			8401	9625	10699					4	32	3	2	2		2	650	650	1	1	1	1		A013579606	A0135796	3	2	88	0	8	8	888	8	8	8	8	8	8	8
A013579602	2009	1	1	2	56	4	3	401	6180			5146	8190	8555					4	32	3	2	2		2	650	650	1	1	1	1			A0135796	4	1	3	1	1	1	36	0	1	2	8	8	8	8
A013579606	2009	1	1	2	79	4	1	401	6180			5140	7324	7784					4	32	3	2	2		2	650	650	1	3	1	2			A0135796	2	2	88	1	1	1	69	1	1	2	8	8	8	8
A013609602	2009	1	1	2	53	4	4	401	6180			8781	10779	10547					2	11	3	2	2		2	700	700	1	1	2	1			A0136096	3	2	88	0	8	8	888	8	8	8	8	8	8	8
A013649601	2009	1	1	2	53	4	4	401	6180	15448		4390	5389	5274	15418				3	23	3	2	2		2	500	500	1	3	2	1			A0136496	2	1	14	0	8	8	888	8	8	8	8	8	8	8
A013649602	2009	1	1	1	28	4	4	401	6180			12771	9671	11790					3	23	3	2	2		2	500	500	2	8	2	1		A013649601	A0136496	3	2	88	0	8	8	888	8	8	8	8	8	8	8
A013649603	2009	1	1	1	26	4	3	401	6180		22967	12771	9671	11790		34750			3	23	3	2	2		2	500	500	2	8	2	1		A013649601	A0136496	2	2	88	0	8	8	888	8	8	8	8	8	8	8
A013699601	2009	1	1	1	72	4	4	401	6180	8114	21674	5748	6466	6559	8374	28967	47715	75978	3	21	3	3	2		2	200	200	1	1	2	1			A0136996	2	2	88	0	8	8	888	8	8	8	8	8	8	8
A013699602	2009	1	1	2	68	4	3	401	6180	6490		6264	6108	6101	6925				3	21	3	3	2		2	200	200	1	1	2	2			A0136996	2	2	88	0	8	8	888	8	8	8	8	8	8	8
A013709601	2009	1	1	1	61	4	4	401	6180	6625		5865	4898	6654	6828				4	21	3	2	2		2	800	800	1	1	1	1			A0137096	4	2	88	0	8	8	888	8	8	8	8	8	8	8
A013709602	2009	1	1	2	57	4	3	401	6180	7261		6862	6142	8555	7671				4	21	3	2	2		2	800	800	1	1	1	1			A0137096	2	1	10	0	8	8	888	8	8	8	8	8	8	8
A013709603	2009	1	1	1	31	4	4	401	6180				10325						4	21	3	2	2		2	800	800	2	8	2	1	A013709601	A013709602	A0137096	2	2	88	0	8	8	888	8	8	8	8	8	8	8
A013709604	2009	1	1	1	29	4	4	401	6180	19724		15130	9671	15719	23036				4	21	3	2	2		2	800	800	2	8	2	1	A013709601	A013709602	A0137096	2	2	88	0	8	8	888	8	8	8	8	8	8	8
A013769601	2009	1	1	1	58	3	4	401	6180	12803		8401	9625	10699	14371				4	21	3	2	2		1	4000	333	1	1	1	1			A0137696	2	2	88	0	8	8	888	8	8	8	8	8	8	8
A013769602	2009	1	1	2	57	3	3	401	6180	10892		5146	8190	8555	11506				4	21	3	2	2		1	4000	333	1	1	1	1			A0137696	3	2	88	0	8	8	888	8	8	8	8	8	8	8
A013769604	2009	1	1	2	31	3	4	401	6180		38804	7110	8537	8775		52045			4	21	3	2	2		1	4000	333	2	8	1	1	A013769601	A013769602	A0137696	4	1	14	0	8	8	888	8	8	8	8	8	8	8
A013799601	2009	1	1	1	70	4	4	401	6180			3832	4311	4373					2	11	3	2	2		2	200	200	1	1	1	1			A0137996	2	2	88	0	8	8	888	8	8	8	8	8	8	8
A013799602	2009	1	1	2	68	4	2	401	6180	8653		4176	4072	4068	9233				2	11	3	2	2		2	200	200	1	1	1	1			A0137996	2	2	88	0	8	8	888	8	8	8	8	8	8	8
A013809602	2009	1	1	2	75	4	2	401	6180				7324						4	24	3	2	2		2	1000	1000	1	1	2	2			A0138096	2	2	88	0	8	8	888	8	8	8	8	8	8	8
A013809603	2009	1	1	1	56	4	4	401	6180				9625						4	24	3	2	2		2	1000	1000	1	1	2	1		A013809602	A0138096	1	2	88	0	8	8	888	8	8	8	8	8	8	8
A013809604	2009	1	1	2	58	4	4	401	6180	21784			8190						4	24	3	2	2		2	1000	1000	1	1	2	1			A0138096	2	2	88	1	1	1	57	1	1	2	8	8	8	8
A013839601	2009	1	1	1	57	4	4	401	6180	12803		11202	7219	10699	14371				4	21	3	3	2		1	12000	1000	1	1	2	1			A0138396	2	2	88	0	8	8	888	8	8	8	8	8	8	8
A013839602	2009	1	1	2	56	4	4	401	6180	10892		6862	6142	8555	11506				4	21	3	3	2		1	12000	1000	1	1	2	1			A0138396	2	2	88	1	1	1	54	0	5	2	8	8	8	8
A013839603	2009	1	1	1	25	4	3	401	6180				9671						4	21	3	3	2		1	12000	1000	2	8	2	1	A013839601	A013839602	A0138396	2	1	3	0	8	8	888	8	8	8	8	8	8	8
A013839604	2009	1	1	2	26	4	4	401	6180		31030	12737	8393	11634		41772			4	21	3	3	2		1	12000	1000	2	8	2	1	A013839601	A013839602	A0138396	3	2	88	0	8	8	888	8	8	8	8	8	8	8
A013849601	2009	1	1	1	53	4	4	401	6180	7516		6688	8779	10428	9448				2	11	3	2	2		2	900	900	1	1	2	1			A0138496	1	2	88	0	8	8	888	8	8	8	8	8	8	8
A013849602	2009	1	1	2	50	4	4	401	6180	5149	17586	4390	5389	5274	5139	22624	29749	43767	2	11	3	2	2		2	900	900	1	1	2	1			A0138496	2	2	88	0	8	8	888	8	8	8	8	8	8	8
A013889601	2009	1	1	2	84	4	1	401	6180			7710	6866	7298					5	32	3	2	2		2	1000	1000	1	3	2	2			A0138896	4	1	14	1	1	1	78	0	5	2	8	8	8	8
A013889603	2009	1	1	2	43	4	4	401	6180		38774	7715	8000	7639		47557			5	32	3	2	2		2	1000	1000	1	1	2	1			A0138896	3	2	88	0	8	8	888	8	8	8	8	8	8	8
A013929601	2009	1	1	1	69	4	2	401	6180	5466	14855	4238	4327	4429	5724	18756	29659	46598	2	11	3	2	2		2	400	400	1	1	1	2			A0139296	2	2	88	1	1	1	66	1	1	2	8	8	8	8
A013929602	2009	1	1	2	67	4	1	401	6180	4326		4176	4072	4068	4616				2	11	3	2	2		2	400	400	1	1	1	2			A0139296	2	2	88	0	8	8	888	8	8	8	8	8	8	8
A013939601	2009	1	1	1	57	4	4	401	6180				7219						4	32	3	3	2		2	650	650	1	3	1	1			A0139396	2	2	88	0	8	8	888	8	8	8	8	8	8	8
A013939602	2009	1	1	1	31	4	4	401	6180	15378	37907		10325				81196		4	32	3	3	2		2	650	650	1	1	2	1	A013939601		A0139396	4	2	88	0	8	8	888	8	8	8	8	8	8	8
A013979602	2009	1	1	1	72	4	3	401	6180			7665	5389	10932					5	31	3	2	2		2	800	800	1	1	1	2			A0139796	3	2	88	0	8	8	888	8	8	8	8	8	8	8
A013979603	2009	1	1	2	67	4	2	401	6180		44310	8352	5090	10169		56321			5	31	3	2	2		2	800	800	1	1	1	1			A0139796	2	2	88	0	8	8	888	8	8	8	8	8	8	8
A013979604	2009	1	1	2	39	4	3	401	6180				7912						5	31	3	2	2		2	800	800	1	1	1	1			A0139796	3	2	88	0	8	8	888	8	8	8	8	8	8	8
A014569601	2009	1	1	1	42	2	4	412	4276	5762	16132	7434	6513	10174	6888	18196	13747	16752	4	21	3	3	1		1	4000	333	1	1	2	1			A0145696	2	2	88	0	8	8	888	8	8	8	8	8	8	8
A014569602	2009	1	1	2	38	3	3	412	4276	6339		5133	4380	5723	5680				4	21	3	3	1		1	4000	333	1	1	1	1			A0145696	3	2	88	0	8	8	888	8	8	8	8	8	8	8
A014579601	2009	1	1	1	54	4	2	412	4276	4584		4370	6074	6814	5350				5	21	3	1	1		2	600	600	1	1	2	1			A0145796	3	2	88	0	8	8	888	8	8	8	8	8	8	8
A014579602	2009	1	1	2	52	4	2	412	4276	3141		2869	3729	3446	2911				5	21	3	1	1		2	600	600	1	1	2	1			A0145796	2	2	88	0	8	8	888	8	8	8	8	8	8	8
A014579604	2009	1	1	2	28	4	3	412	4276	15255		6242	5807	5702	13956				5	21	3	1	1		2	600	600	2	8	1	1	A014579601	A014579602	A0145796	3	2	88	0	8	8	888	8	8	8	8	8	8	8
A014579605	2009	1	1	2	26	4	4	412	4276	15255	22305	6242	5807	5702	13956	21837	58383	60749	5	21	3	1	1		2	600	600	2	8	2	1	A014579601	A014579602	A0145796	3	2	88	0	8	8	888	8	8	8	8	8	8	8
A014599501	2009	1	1	2	53	2	2	412	4276	9422	18961	8607	5593	10338	8732	17741	14580	12870	3	23	3	2	1		1	2500	208	1	4	1	1			A0145995	2	1	14	0	8	8	888	8	8	8	8	8	8	8
A014599503	2009	1	1	2	23	2	3	412	4276				9180						3	23	3	2	1		1	2500	208	2	8	1	2		A014599501	A0145995	2	2	88	0	8	8	888	8	8	8	8	8	8	8
A014599601	2009	1	1	1	51	3	3	412	4276	18336	26759	5827	8099	9086	21402	29411	22013	22808	4	21	3	1	1		2	400	400	1	1	2	1			A0145996	3	2	88	0	8	8	888	8	8	8	8	8	8	8
A014599603	2009	1	1	2	24	3	4	412	4276			6891	8160	8886					4	21	3	1	1		2	400	400	2	8	2	1	A014599601		A0145996	3	2	88	0	8	8	888	8	8	8	8	8	8	8
A014599604	2009	1	1	2	21	3	4	412	4276			6891	8160	8886					4	21	3	1	1		2	400	400	2	8	2	1	A014599601		A0145996	2	2	88	0	8	8	888	8	8	8	8	8	8	8
A014659601	2009	1	1	2	62	1	1	412	4276			4290	2985	4257					3	29	3	1	1		2	21	21	1	3	1	2			A0146596	3	1	14	0	8	8	888	8	8	8	8	8	8	8
A014659602	2009	1	1	1	38	1	1	412	4276	8851			6793						3	29	3	1	1		2	21	21	2	8	1	2			A0146596	3	1	14	0	8	8	888	8	8	8	8	8	8	8
A014659603	2009	1	1	2	66	1	1	412	4276	3958		4093	2817	3987	7843				3	29	3	1	1		2	21	21	1	4	1	2			A0146596	3	2	88	1	1	1	62	1	1	2	8	8	8	8
A014669601	2009	1	1	2	67	2	1	412	4276	2639	7963	2729	2817	2658	2614	7361	6575	5998	1	10	3	1	1		2	37	37	1	3	1	1			A0146696	4	2	88	1	1	1	63	1	1	2	8	8	8	8
A014679601	2009	1	1	2	62	2	4	412	4276	2680		2860	2985	2838	2551				2	19	1	3	1		2	100	100	1	1	1	1			A0146796	1	2	88	0	8	8	888	8	8	8	8	8	8	8
A014679602	2009	1	1	2	62	2	2	412	4276	2680		2860	2985	2838	2551				2	19	1	3	1		2	100	100	1	3	1	1			A0146796	4	1	14	1	1	1	51	1	1	2	8	8	8	8
A014709601	2009	1	1	1	68	1	2	412	4276	3334		2769	2994	2894	3242				2	11	3	3	1		2	50	50	1	1	1	1			A0147096	1	2	88	0	8	8	888	8	8	8	8	8	8	8
A014709602	2009	1	1	2	60	1	1	412	4276	2680		2860	2985	2838	2551				2	11	3	3	1		2	50	50	1	1	1	1			A0147096	2	2	88	0	8	8	888	8	8	8	8	8	8	8
A014729301	2009	1	1	1	66	1	2	412	4276	3334	5339	2769	2994	2894	3242	4903	4845	4567	1	10	3	1	1		2	16	16	1	3	1	2			A0147293	3	2	88	1	1	1	56	1	1	2	8	8	8	8
A014739501	2009	1	1	2	48	1	2	412	4276	3490	8999	3289	4230	3863	3301	9061	6404	6995	3	23	3	1	1		2	90	90	1	4	1	1			A0147395	3	2	88	0	8	8	888	8	8	8	8	8	8	8
A014789601	2009	1	1	1	73	1	2	412	4276	3299		2504	2983	2858	3162				2	11	3	1	1		2	35	35	1	1	2	2			A0147896	3	2	88	0	8	8	888	8	8	8	8	8	8	8
A014789602	2009	1	1	2	69	1	3	412	4276	2639		2729	2817	2658	2614				2	11	3	1	1		2	35	35	1	1	2	2			A0147896	4	1	14	0	8	8	888	8	8	8	8	8	8	8
A014919501	2009	1	1	2	65	2	1	412	4276	5277	15925	5457	5635	5316	5229	14721	13149	11995	2	23	3	1	1		1	880	73	1	3	2	1			A0149195	4	1	14	0	8	8	888	8	8	8	8	8	8	8
A014929601	2009	1	1	1	34	1	3	412	4276	12505	18165	14722	12584	15558	15759	20851	17686	21484	2	22	3	1	1		2	100	100	2	8	1	1			A0149296	2	2	88	0	8	8	888	8	8	8	8	8	8	8
A014959601	2009	1	1	1	33	4	3	412	4276	8337		10920	9525	11948	10506				4	21	3	3	1		2	560	560	2	8	2	9	A014959602	A014959603	A0149596	3	2	88	0	8	8	888	8	8	8	8	8	8	8
A014959602	2009	1	1	1	66	4	3	412	4276	4445		3692	3992	3859	4322				4	21	3	3	1		2	560	560	1	1	2	2			A0149596	4	2	88	1	1	1	61	1	1	2	8	8	8	8
A014959603	2009	1	1	2	59	4	2	412	4276	4429	21995	4484	5667	5590	4344	20686	17119	14921	4	21	3	3	1		2	560	560	1	1	1	1			A0149596	3	2	88	0	8	8	888	8	8	8	8	8	8	8
A014969501	2009	1	1	1	88	1	1	412	4276	5554		2778	2928	2789	5134				1	10	1	1	5		1	236	20	1	3	2	2			A0149695	1	2	88	1	1	1	85	0	5	2	8	8	8	8
A015499401	2009	1	1	1	53	3	4	412	7067	6685	28380	9630	10040	15017	10404	31193	28536	29565	4	21	3	3	1		2	400	400	1	1	1	1			A0154994	3	2	88	0	8	8	888	8	8	8	8	8	8	8
A015499402	2009	1	1	2	48	3	3	412	7067	5089		7248	6991	8512	6418				4	21	3	3	1		2	400	400	1	1	1	1			A0154994	3	2	88	0	8	8	888	8	8	8	8	8	8	8
A015499403	2009	1	1	1	22	3	3	412	7067	32694			13881						4	21	3	3	1		2	400	400	2	8	1	1	A015499401	A015499402	A0154994	2	2	88	0	8	8	888	8	8	8	8	8	8	8
A015509401	2009	1	1	1	54	3	3	412	7067	10028		10834	10040	15612	23408				3	21	3	2	1		2	290	290	1	1	2	1			A0155094	2	2	88	0	8	8	888	8	8	8	8	8	8	8
A015509402	2009	1	1	2	50	3	3	412	7067		26813	7112	6163	8544		25088			3	21	3	2	1		2	290	290	1	1	2	1			A0155094	4	1	10	0	8	8	888	8	8	8	8	8	8	8
A015509403	2009	1	1	1	23	3	3	412	7067	34050			13881						3	21	3	2	1		2	290	290	2	8	2	1	A015509401	A015509402	A0155094	2	2	88	0	8	8	888	8	8	8	8	8	8	8
A015509602	2009	1	1	2	42	4	3	412	7067	13161		9259	12197	11001	12108				5	21	3	1	1		2	900	900	1	1	2	1			A0155096	2	2	88	0	8	8	888	8	8	8	8	8	8	8
A015539401	2009	1	1	1	49	2	1	412	7067	16574	13350	13375	11293	15264	20672	15236	14629	16193	2	22	3	1	1		2	200	200	1	4	1	1			A0155394	2	2	88	0	8	8	888	8	8	8	8	8	8	8
A015549601	2009	1	1	1	55	2	2	412	7067	8541		12098	11007	11556	8902				4	21	3	2	1		2	300	300	1	1	1	2			A0155496	3	2	88	0	8	8	888	8	8	8	8	8	8	8
A015549602	2009	1	1	2	51	3	1	412	7067	6870		6322	8217	7594	6367				4	21	3	2	1		2	300	300	1	1	1	2			A0155496	3	1	7	0	8	8	888	8	8	8	8	8	8	8
A015579401	2009	1	1	1	70	4	4	412	7067	4811		4139	4930	4723	4611				2	11	3	2	5		2	250	250	1	1	1	2			A0155794	2	1	3	1	1	1	60	1	1	2	8	8	8	8
A015579402	2009	1	1	2	61	4	3	412	7067	3909		4727	4934	4691	3721				2	11	3	2	5		2	250	250	1	1	1	1			A0155794	3	2	88	0	8	8	888	8	8	8	8	8	8	8
A015619301	2009	1	1	1	65	4	3	412	7067	8103		5721	8247	7972	7879				5	32	3	2	1		2	497	497	1	1	1	1			A0156193	2	2	88	0	8	8	888	8	8	8	8	8	8	8
A015619302	2009	1	1	2	61	4	3	412	7067	6515		5908	8223	7818	6201				5	32	3	2	1		2	497	497	1	1	1	1		A015619303	A0156193	2	2	88	0	8	8	888	8	8	8	8	8	8	8
A015619305	2009	1	1	2	30	4	4	412	7067	17812	49305	9598	12204	11847	17504	48094	91051	102551	5	32	3	2	1		2	497	497	2	8	1	1	A015619301	A015619302	A0156193	3	2	88	0	8	8	888	8	8	8	8	8	8	8
A015619601	2009	1	1	1	49	2	1	412	7067	8287		9917	11293	13397	10336				3	21	2	3	5		1	3000	250	1	1	1	1			A0156196	3	1	1	0	8	8	888	8	8	8	8	8	8	8
A015619602	2009	1	1	2	42	2	3	412	7067	6581		5555	7318	6601	6054				3	21	2	3	5		1	3000	250	1	1	1	1			A0156196	3	1	3	0	8	8	888	8	8	8	8	8	8	8
A015659601	2009	1	1	1	69	3	2	412	7067	4862	15100	4577	4948	4783	4727	13866	16749	15789	2	11	3	2	3		2	110	110	1	1	2	2			A0156596	3	2	88	1	1	1	62	1	1	2	8	8	8	8
A015659602	2009	1	1	2	65	3	1	412	7067	3848		4510	4656	4393	3813				2	11	3	2	3		2	110	110	1	1	2	2			A0156596	5	2	88	0	8	8	888	8	8	8	8	8	8	8
A015709601	2009	1	1	1	62	2	2	412	7067	8838	31271	6335	7001	6737	8459	30137	33389	34185	5	31	3	2	3		2	200	200	1	1	2	1			A0157096	2	2	88	0	8	8	888	8	8	8	8	8	8	8
A015709602	2009	1	1	2	56	2	1	412	7067			7411	8780	8662					5	31	3	2	3		2	200	200	1	1	2	1			A0157096	4	2	88	1	1	1	55	1	1	2	8	8	8	8
A015709603	2009	1	1	1	37	1	3	412	7067	17210		14352	12671	15345	19552				5	31	3	2	3		2	200	200	1	1	2	1			A0157096	2	2	88	0	8	8	888	8	8	8	8	8	8	8
A015759602	2009	1	1	2	24	3	4	412	7067	38086		8542	10115	11015	46635				1	10	3	1	3		1	2400	200	2	8	1	1			A0157596	2	2	88	0	8	8	888	8	8	8	8	8	8	8
A015799601	2009	1	1	1	70	1	1	412	7067			4139	4930	4723					3	27	3	2	3		2	58	58	1	1	1	2			A0157996	2	2	88	1	1	1	69	1	1	2	8	8	8	8
A015799602	2009	1	1	2	63	1	1	412	7067	11726	19276	4727	4934	4691	11162	18570	21411	21674	3	27	3	2	3		2	58	58	1	1	1	1			A0157996	3	2	88	1	1	1	50	1	1	2	8	8	8	8
A015829601	2009	1	1	1	58	1	2	412	7067			9074	11007	11556					4	21	3	2	3		2	110	110	1	1	2	1			A0158296	4	1	5	1	1	1	49	1	1	2	8	8	8	8
A015829602	2009	1	1	2	54	1	2	412	7067	18320		4742	8217	7594	16979				4	21	3	2	3		2	110	110	1	1	2	1			A0158296	3	2	88	1	1	1	52	1	1	2	8	8	8	8
A015829603	2009	1	1	1	27	1	3	412	7067		31127	13793	12863	15740		34253			4	21	3	2	3		2	110	110	2	8	2	1	A015829601	A015829602	A0158296	4	2	88	1	1	1	20	1	1	2	8	8	8	8
A015889601	2009	1	1	1	39	1	1	412	7067	8605	23812	14352	11228	13114	9776	26404	24670	26591	4	21	2	1	3		2	200	200	1	1	1	1			A0158896	2	2	88	0	8	8	888	8	8	8	8	8	8	8
A015889602	2009	1	1	2	36	1	1	412	7067	9244		6362	7239	7094	8283				4	21	2	1	3		2	200	200	1	1	1	1			A0158896	3	1	2	0	8	8	888	8	8	8	8	8	8	8
A015969601	2009	1	1	1	51	2	4	412	7067	6685	28380	7223	10040	11262	7803	31193	28536	29565	3	21	3	2	3		2	200	200	1	1	2	1			A0159696	3	2	88	0	8	8	888	8	8	8	8	8	8	8
A015969602	2009	1	1	2	47	2	3	412	7067	5089		5436	6991	6384	4813				3	21	3	2	3		2	200	200	1	1	2	1			A0159696	3	2	88	0	8	8	888	8	8	8	8	8	8	8
A015969603	2009	1	1	1	22	2	3	412	7067	32694		7968	13881	15880	38200				3	21	3	2	3		2	200	200	2	8	2	1	A015969601	A015969602	A0159696	3	2	88	0	8	8	888	8	8	8	8	8	8	8
A015989602	2009	1	1	2	42	2	3	412	7067	13161	26276	13205	10978	14722	12108	23438	29928	27311	3	21	3	2	3		2	250	250	1	1	1	1			A0159896	3	2	88	0	8	8	888	8	8	8	8	8	8	8
A016769501	2009	1	1	2	37	3	3	412	4112			3878	5615	5765					4	21	3	2	1		1	5500	458	1	1	2	1			A0167695	2	2	88	0	8	8	888	8	8	8	8	8	8	8
A016769502	2009	1	1	1	43	3	3	412	4112	16548	16730	5617	8351	10250	21429	22644	34214	52118	4	21	3	2	1		1	5500	458	1	1	2	1			A0167695	2	2	88	1	1	1	43	1	1	2	8	8	8	8
A016779502	2009	1	1	2	36	1	3	412	4112		17355	3878	5264	5405		19742			5	21	3	1	1		2	200	200	1	1	1	2			A0167795	3	2	88	0	8	8	888	8	8	8	8	8	8	8
A016789301	2009	1	1	2	40	3	1	412	4112		9635	10158	12355	12070		10313			3	23	3	2	1		1	4750	396	1	1	2	1			A0167893	5	1	3	0	8	8	888	8	8	8	8	8	8	8
A016789401	2009	1	1	1	29	2	3	412	4112			8407	6434	7761					2	11	3	1	1		1	2400	200	1	1	1	1			A0167894	2	2	88	0	8	8	888	8	8	8	8	8	8	8
A016789402	2009	1	1	2	31	2	3	412	4112			4680	4260	4333					2	11	3	1	1		1	2400	200	1	1	1	1			A0167894	4	1	10	0	8	8	888	8	8	8	8	8	8	8
A016799001	2009	1	1	2	71	4	1	412	4112		8653		2833						1	10	3	2	1		2	100	100	1	3	1	1			A0167990	3	1	2	1	1	1	70	1	1	2	8	8	8	8
A016799202	2009	1	1	2	37	1	3	412	4112			7756	5264	5405					5	21	3	1	4		2	150	150	1	1	2	1			A0167992	3	2	88	0	8	8	888	8	8	8	8	8	8	8
A016799602	2009	1	1	2	47	1	1	412	4112	10022		3314	8135	7783	10269				4	21	3	1	1		2	160	160	1	1	1	2			A0167996	3	2	88	0	8	8	888	8	8	8	8	8	8	8
A016809601	2009	1	1	1	65	4	3	412	4112	9574		2790	3839	3887	10085				4	21	3	2	3		2	382	382	1	1	2	1			A0168096	2	2	88	1	1	1	29	1	1	1	0	0	1	0
A016809602	2009	1	1	2	62	4	1	412	4112	7697		2881	3827	3812	7937				4	21	3	2	3		2	382	382	1	1	2	1			A0168096	3	2	88	0	8	8	888	8	8	8	8	8	8	8
A016809604	2009	1	1	2	38	3	3	412	4112			3878	5615	5765					4	21	3	2	3		2	382	382	2	8	2	1	A016809601	A016809602	A0168096	4	2	88	0	8	8	888	8	8	8	8	8	8	8
A016839601	2009	1	1	1	42	2	4	412	4112	16548		5617	6263	7687	21429				4	21	3	1	3		2	300	300	1	1	2	1			A0168396	2	2	88	0	8	8	888	8	8	8	8	8	8	8
A016839602	2009	1	1	2	42	2	3	412	4112			3386	4258	4023					4	21	3	1	3		2	300	300	1	1	2	1			A0168396	2	2	88	0	8	8	888	8	8	8	8	8	8	8
A016859601	2009	1	1	1	64	1	1	412	4112			2896	3259	3285					2	11	3	2	3		2	60	60	1	1	2	2			A0168596	2	2	88	0	8	8	888	8	8	8	8	8	8	8
A016859602	2009	1	1	2	59	1	1	412	4112	9538	11405	3388	4087	4224	10136	12871	21304	23211	2	11	3	2	3		2	60	60	1	1	2	2			A0168596	2	1	5	0	8	8	888	8	8	8	8	8	8	8
A016879602	2009	1	1	2	38	2	3	412	4112			7756	5615	5765					4	21	3	1	3		1	3500	292	1	1	2	1			A0168796	3	2	88	0	8	8	888	8	8	8	8	8	8	8
A016889401	2009	1	1	1	62	1	3	412	4112	5802			3259						4	21	3	1	4		1	1000	83	1	1	1	1			A0168894	3	2	88	0	8	8	888	8	8	8	8	8	8	8
A016889402	2009	1	1	2	53	1	2	412	4112	6013			3586						4	21	3	1	4		1	1000	83	1	1	1	1			A0168894	3	2	88	0	8	8	888	8	8	8	8	8	8	8
A016889403	2009	1	1	1	31	1	4	412	4112			14722	6870	15558					4	21	3	1	4		1	1000	83	2	8	2	1	A016889401	A016889402	A0168894	2	2	88	0	8	8	888	8	8	8	8	8	8	8
A016889404	2009	1	1	2	29	1	4	412	4112	28724	23131	12577	5584	11488	34148	27175	89501	107050	4	21	3	1	4		1	1000	83	2	8	1	1	A016889401	A016889402	A0168894	2	1	7	0	8	8	888	8	8	8	8	8	8	8
A016889601	2009	1	1	2	45	1	3	412	4112			9941	4068	11674					3	23	3	1	1		1	2000	167	1	4	1	1			A0168896	2	2	88	0	8	8	888	8	8	8	8	8	8	8
A016889602	2009	1	1	2	26	1	3	412	4112				5584						3	23	3	1	1		1	2000	167	2	8	1	2		A016889601	A0168896	3	1	3	0	8	8	888	8	8	8	8	8	8	8
A016889603	2009	1	1	2	24	2	3	412	4112				5885						3	23	3	1	1		1	2000	167	2	8	1	1		A016889601	A0168896	2	2	88	0	8	8	888	8	8	8	8	8	8	8
A016899301	2009	1	1	2	55	3	4	412	4112			4517	4087	5632					4	21	3	3	3		2	400	400	1	1	2	1			A0168993	3	2	88	0	8	8	888	8	8	8	8	8	8	8
A016899302	2009	1	1	1	57	3	3	412	4112	22425		7374	4803	7043	25321				4	21	3	3	3		2	400	400	1	1	2	1			A0168993	2	2	88	0	8	8	888	8	8	8	8	8	8	8
A016899303	2009	1	1	2	27	3	4	412	4112				5584						4	21	3	3	3		2	400	400	2	8	2	2	A016899302	A016899301	A0168993	4	2	88	0	8	8	888	8	8	8	8	8	8	8
A016899304	2009	1	1	1	23	3	3	412	4112		28500	6476	8374	12905		36221			4	21	3	3	3		2	400	400	2	8	2	1	A016899302	A016899301	A0168993	2	2	88	0	8	8	888	8	8	8	8	8	8	8
A016919202	2009	1	1	2	46	2	3	412	4112	15032		4970	6102	5837	15403				3	21	3	1	1		2	250	250	1	1	2	1			A0169192	2	2	88	0	8	8	888	8	8	8	8	8	8	8
A016919203	2009	1	1	2	21	3	3	412	4112			7810	8827	10071					3	21	3	1	1		2	250	250	2	8	2	1		A016919202	A0169192	2	2	88	0	8	8	888	8	8	8	8	8	8	8
A016919401	2009	1	1	1	31	2	3	412	4112	17956		8251	6870	9027	24515				3	21	3	1	4		1	2300	192	1	1	2	1			A0169194	3	2	88	0	8	8	888	8	8	8	8	8	8	8
A016919402	2009	1	1	2	29	2	4	412	4112		11565	6288	5584	5744		13587			3	21	3	1	4		1	2300	192	1	1	2	1			A0169194	4	2	88	0	8	8	888	8	8	8	8	8	8	8
A016919501	2009	1	1	2	38	2	3	412	4112			7756	4212	5765					4	21	3	1	1		2	250	250	1	1	1	1			A0169195	2	1	14	0	8	8	888	8	8	8	8	8	8	8
A016919504	2009	1	1	1	47	2	3	412	4112				6571						4	21	3	1	1		2	250	250	1	1	1	1			A0169195	2	1	7	0	8	8	888	8	8	8	8	8	8	8
A016929401	2009	1	1	1	50	1	3	412	4112	9873	20812	4402	5841	6865	12484	27450	41092	53218	3	21	3	1	4		1	1500	125	1	1	1	1			A0169294	3	2	88	0	8	8	888	8	8	8	8	8	8	8
A016929402	2009	1	1	2	51	1	2	412	4112			2890	3586	3472					3	21	3	1	4		1	1500	125	1	1	1	1			A0169294	4	1	14	0	8	8	888	8	8	8	8	8	8	8
A016929403	2009	1	1	2	22	1	3	412	4112	38086		5207	5885	6714	46635				3	21	3	1	4		1	1500	125	2	8	1	1	A016929401	A016929402	A0169294	2	2	88	0	8	8	888	8	8	8	8	8	8	8
A016959601	2009	1	1	1	39	1	4	412	4112	16946	17462		6532				35525		4	21	3	1	3		2	200	200	1	1	2	2			A0169596	2	2	88	0	8	8	888	8	8	8	8	8	8	8
A016959602	2009	1	1	2	34	1	4	412	4112			9361	4260	6499					4	21	3	1	3		2	200	200	1	1	2	2			A0169596	2	2	88	1	0	1	28	0	5	2	8	8	8	8
A016979601	2009	1	1	1	81	2	2	412	4112		31207	4198	4224	4215		34229			4	29	3	2	4		2	80	80	1	1	2	1			A0169796	3	2	88	1	1	1	71	1	1	1	0	0	1	0
A016979602	2009	1	1	2	76	2	1	412	4112	25563		5076	5482	5765	29726				4	29	3	2	4		2	80	80	1	1	2	1			A0169796	3	1	14	1	1	1	66	1	1	2	8	8	8	8
A017419601	2009	1	1	2	46	2	3	401	4941	3767		11402	7332	13390	7127				3	21	3	2	2		1	3000	250	1	1	1	1			A0174196	3	1	2	0	8	8	888	8	8	8	8	8	8	8
A017419602	2009	1	1	1	48	2	3	401	4941	6135			11843						3	21	3	2	2		1	3000	250	1	1	1	1			A0174196	3	2	88	1	1	1	43	1	1	2	8	8	8	8
A017469601	2009	1	1	2	60	3	3	401	4941	8681	31270	9914	10348	9839	8263	34428	45469	46029	3	23	3	2	2		2	150	150	1	4	2	1			A0174696	2	2	88	0	8	8	888	8	8	8	8	8	8	8
A017489601	2009	1	1	1	82	4	3	401	4941			3210	3384	3223					1	10	3	2	2		2	100	100	1	3	2	2			A0174896	4	2	88	0	8	8	888	8	8	8	8	8	8	8
A017499601	2009	1	1	1	52	3	4	401	4941	7423			8774						5	21	3	2	2		1	5000	417	1	1	2	1			A0174996	3	2	88	0	8	8	888	8	8	8	8	8	8	8
A017499602	2009	1	1	2	49	3	3	401	4941	5651		7602	6110	7439	10690				5	21	3	2	2		1	5000	417	1	1	2	1			A0174996	3	2	88	0	8	8	888	8	8	8	8	8	8	8
A017539602	2009	1	1	2	42	3	3	401	4941	14614		3884	5970	5384	13445				7	32	3	2	2		2	400	400	1	1	2	1			A0175396	4	1	14	0	8	8	888	8	8	8	8	8	8	8
A017539607	2009	1	1	2	86	4	1	401	4941			3881	5124	5143					7	32	3	2	2		2	400	400	1	3	2	2			A0175396	4	2	88	0	8	8	888	8	8	8	8	8	8	8
A017569601	2009	1	1	1	55	4	4	401	4941		16189	6344	5772	6059		18990			3	21	3	2	2		1	9000	750	1	1	2	1			A0175696	3	2	88	0	8	8	888	8	8	8	8	8	8	8
A017569602	2009	1	1	2	50	4	4	401	4941	6781		3315	4309	3982	6284				3	21	3	2	2		1	9000	750	1	1	2	1			A0175696	3	2	88	0	8	8	888	8	8	8	8	8	8	8
A017589602	2009	1	1	2	46	1	4	401	4941	7535		5701	7332	6695	7127				5	32	3	2	2		2	200	200	1	1	2	2			A0175896	4	2	88	0	8	8	888	8	8	8	8	8	8	8
A017599601	2009	1	1	2	50	4	4	401	4941	3390		3315	4309	3982	3142				1	10	3	2	2		2	300	300	1	4	1	1			A0175996	3	2	88	0	8	8	888	8	8	8	8	8	8	8
A017619601	2009	1	1	1	53	4	4	401	4941	4949		5050	7019	7874	5776				4	21	3	2	2		2	700	700	1	1	2	1			A0176196	4	1	2	0	8	8	888	8	8	8	8	8	8	8
A017619602	2009	1	1	2	47	4	3	401	4941	3767		3801	4888	4463	3563				4	21	3	2	2		2	700	700	1	1	2	1			A0176196	3	2	88	0	8	8	888	8	8	8	8	8	8	8
A017719601	2009	1	1	1	59		4	401	4941	8430			5772						4	24	3	2	2		9	999999		1	1	1	9	A017719604	A017719605	A0177196	3	2	88	0	8	8	888	8	8	8	8	8	8	8
A017719602	2009	1	1	2	54		3	401	4941	6781		4420	4309	5310	12569				4	24	3	2	2		9	999999		1	1	1	9			A0177196	2	2	88	0	8	8	888	8	8	8	8	8	8	8
A017719604	2009	1	1	1	87		3	401	4941		49109	4280	3384	4297		56815			4	24	3	2	2		9	999999		1	1	1	2			A0177196	3	2	88	0	8	8	888	8	8	8	8	8	8	8
A017719605	2009	1	1	2	86		1	401	4941			5175	4392	5878					4	24	3	2	2		9	999999		1	1	1	2			A0177196	2	2	88	1	1	1	74	1	1	2	8	8	8	8
A017749602	2009	1	1	2	33	4	4	401	4941	15823	21329	10737	7679	7454	15549	23777	66238	83182	3	21	3	2	2		1	7000	583	1	1	2	1			A0177496	3	2	88	0	8	8	888	8	8	8	8	8	8	8
A017759601	2009	1	1	1	51	2	4	401	4941	4949			7019						4	21	3	2	2		2	300	300	1	1	1	1			A0177596	2	2	88	0	8	8	888	8	8	8	8	8	8	8
A017759602	2009	1	1	2	45	2	4	401	4941	3767	27525	5068	4888	5951	7127	31674	31340	34234	4	21	3	2	2		2	300	300	1	1	1	1			A0177596	3	2	88	0	8	8	888	8	8	8	8	8	8	8
A017809601	2009	1	1	1	44	1	3	401	4941	6221	24673	6443	7526	8818	7436	31804	33639	40993	4	21	3	2	2		1	2000	167	1	1	1	1			A0178096	2	2	88	0	8	8	888	8	8	8	8	8	8	8
A017809604	2009	1	1	2	42	1	4	401	4941	4871		3884	5117	4615	4482				4	21	3	2	2		1	2000	167	1	1	1	1			A0178096	3	2	88	0	8	8	888	8	8	8	8	8	8	8
A017839601	2009	1	1	1	46	4	4	401	4941	9202		8666	7896	11708	11477				5	32	3	2	2		1	9000	750	1	1	2	1		A017839605	A0178396	3	2	88	0	8	8	888	8	8	8	8	8	8	8
A017839602	2009	1	1	2	42	4	4	401	4941	7307		4855	5117	5768	6722				5	32	3	2	2		1	9000	750	1	1	2	1			A0178396	2	1	7	0	8	8	888	8	8	8	8	8	8	8
A017839605	2009	1	1	2	75	4	1	401	4941			4852	4392	5510					5	32	3	2	2		1	9000	750	1	3	2	9			A0178396	2	2	88	0	8	8	888	8	8	8	8	8	8	8
A017889601	2009	1	1	1	34	3	4	401	4941	6750	27782	9464	8255	10355	8507	36445	43278	52572	3	21	3	1	2		1	4000	333	1	1	2	1			A0178896	3	2	88	0	8	8	888	8	8	8	8	8	8	8
A017889602	2009	1	1	2	33	3	4	401	4941	7912		5369	5119	4970	7775				3	21	3	1	2		1	4000	333	1	1	2	1			A0178896	2	2	88	0	8	8	888	8	8	8	8	8	8	8
A017899602	2009	1	1	2	46	4	4	401	4941	7535		7602	4888	7439	7127				5	21	3	2	2		2	900	900	1	1	2	1			A0178996	4	1	10	0	8	8	888	8	8	8	8	8	8	8
A017969601	2009	1	1	1	45	4	4	401	4941	6135		9244	7896	12489	7652				4	21	3	2	2		2	1000	1000	1	1	2	1			A0179696	2	1	3	1	1	1	43	1	1	2	8	8	8	8
A017969602	2009	1	1	2	43	4	3	401	4941	4871		5179	5117	6153	4482				4	21	3	2	2		2	1000	1000	1	1	2	1			A0179696	3	2	88	0	8	8	888	8	8	8	8	8	8	8
A018879401	2009	1	1	2	72	1	1	412	7126		12643	6653	4911	6126		14552			1	10	2	2	1		2	20	20	1	3	2	2			A0188794	5	1	2	1	1	1	70	1	5	2	8	8	8	8
A018879601	2009	1	1	2	37	4	3	412	7126	25124	12678	8390	7300	9354	27761	14689	52132	48438	3	23	3	1	1		2	400	400	1	4	1	1			A0188796	4	1	14	0	8	8	888	8	8	8	8	8	8	8
A018889401	2009	1	1	2	63	3	3	412	7126	22336			4975						2	11	3	3	1		2	150	150	1	1	2	1			A0188894	2	2	88	1	1	1	60	1	1	2	8	8	8	8
A018889402	2009	1	1	1	65	3	4	412	7126		16178		4990						2	11	3	3	1		2	150	150	1	1	2	1			A0188894	4	2	88	1	1	1	55	1	1	2	8	8	8	8
A018909601	2009	1	1	2	65	3	1	412	7126			5947	4696	5793					3	23	1	1	1		2	150	150	1	4	4	2			A0189096	4	2	88	0	8	8	888	8	8	8	8	8	8	8
A018909602	2009	1	1	1	40	1	4	412	7126		36664	12152	10855	15165		50544			3	23	1	1	1		2	150	150	2	8	4	2		A018909601	A0189096	1	2	88	0	8	8	888	8	8	8	8	8	8	8
A018909603	2009	1	1	2	36	1	4	412	7126			8390	7300	9354					3	23	1	1	1		2	150	150	2	8	4	2		A018909601	A0189096	2	2	88	0	8	8	888	8	8	8	8	8	8	8
A018939201	2009	1	1	1	54	2	1	412	7126			9525	10124	14852					4	21	3	2	1		2	300	300	1	1	1	1			A0189392	3	2	88	0	8	8	888	8	8	8	8	8	8	8
A018939202	2009	1	1	2	52	3	2	412	7126	24392	38305	6253	6215	7511	27845	43805	87138	95333	4	21	3	2	1		2	300	300	1	1	1	1			A0189392	4	2	88	0	8	8	888	8	8	8	8	8	8	8
A018939203	2009	1	1	2	28	2	4	412	7126			13605	9678	12427					4	21	3	2	1		2	300	300	2	8	2	1	A018939201	A018939202	A0189392	3	2	88	0	8	8	888	8	8	8	8	8	8	8
A018939205	2009	1	1	1	23	3	3	412	7126			10508	13881	17449					4	21	3	2	1		2	300	300	2	8	1	1	A018939201	A018939202	A0189392	4	1	2	0	8	8	888	8	8	8	8	8	8	8
A018968401	2009	1	1	1	49	2	3	412	7126	24923		13077	11388	15264	29316				4	21	3	2	3		2	300	300	1	1	2	1			A0189684	4	2	88	0	8	8	888	8	8	8	8	8	8	8
A018968402	2009	1	1	2	46	2	3	412	7126		27268	7169	7050	8419		33558			4	21	3	2	3		2	300	300	1	1	2	1			A0189684	2	2	88	0	8	8	888	8	8	8	8	8	8	8
A018968601	2009	1	1	1	50	2	4	412	7126	25674	20272	9525	10124	14852	30877	27232	89768	105082	4	21	3	2	1		2	200	200	1	1	1	1			A0189686	2	2	88	0	8	8	888	8	8	8	8	8	8	8
A018968602	2009	1	1	2	49	2	3	412	7126			7169	7050	8419					4	21	3	2	1		2	200	200	1	1	1	1			A0189686	2	2	88	0	8	8	888	8	8	8	8	8	8	8
A018968603	2009	1	1	1	22	2	3	412	7126		20820	10508	13881	17449		26950			4	21	3	2	1		2	200	200	2	8	1	2	A018968601	A018968602	A0189686	2	2	88	0	8	8	888	8	8	8	8	8	8	8
A018968604	2009	1	1	2	20	2	3	412	7126			11265	10200	14526					4	21	3	2	1		2	200	200	2	8	1	2	A018968601	A018968602	A0189686	4	2	88	0	8	8	888	8	8	8	8	8	8	8
A018969101	2009	1	1	2	23	2	4	412	7126		9554		10200						1	10	3	1	4		2	110	110	2	8	2	2			A0189691	4	2	88	0	8	8	888	8	8	8	8	8	8	8
A018977901	2009	1	1	1	30	2	4	412	7126			14722	11906	15558					1	10	3	1	1		2	140	140	2	8	2	2			A0189779	3	2	88	0	8	8	888	8	8	8	8	8	8	8
A018979201	2009	1	1	2	29	4	4	412	7126				9678						1	10	3	2	1		2	300	300	1	4	1	1			A0189792	3	2	88	0	8	8	888	8	8	8	8	8	8	8
A018979602	2009	1	1	2	27	3	4	412	7126		8449	13605	9678	12427		10110			1	10	3	1	1		2	200	200	2	8	1	1			A0189796	3	2	88	0	8	8	888	8	8	8	8	8	8	8
A018988501	2009	1	1	1	37	4	4	412	7126			14352	11322	15345					1	10	3	1	1		1	3400	283	2	8	1	1			A0189885	3	2	88	0	8	8	888	8	8	8	8	8	8	8
A018988601	2009	1	1	1	25	1	3	412	7126		8338	15130	11152	15740		11214			1	10	3	1	1		2	80	80	2	8	1	2			A0189886	1	2	88	0	8	8	888	8	8	8	8	8	8	8
A018988801	2009	1	1	2	35	3	4	412	7126	25124		8390	7300	9354	27761				1	10	3	1	1		1	2000	167	2	8	2	1			A0189888	2	2	88	0	8	8	888	8	8	8	8	8	8	8
A018989201	2009	1	1	2	52	3	3	412	7126				6215						2	23	3	1	1		2	200	200	1	4	1	2			A0189892	4	2	88	0	8	8	888	8	8	8	8	8	8	8
A018989501	2009	1	1	1	34	1	3	412	7126		13762	14722	11906	15558		19306			1	10	3	2	1		2	100	100	2	8	1	1			A0189895	1	2	88	0	8	8	888	8	8	8	8	8	8	8
A019339601	2009	1	1	1	52	4	4	401	6133	8646		9341	8278	14566	16083				4	21	3	2	2		2	600	600	1	1	1	2			A0193396	3	2	88	1	1	1	48	1	1	2	8	8	8	8
A019339602	2009	1	1	2	52	4	4	401	6133	5923	36846	6132	5081	7366	8749	34475	28333	25010	4	21	3	2	2		2	600	600	1	1	1	2			A0193396	3	2	88	0	8	8	888	8	8	8	8	8	8	8
A019339603	2009	1	1	1	24	4	3	401	6133			10306	11866	17449					4	21	3	2	2		2	600	600	2	8	1	1	A019339601	A019339602	A0193396	2	2	88	0	8	8	888	8	8	8	8	8	8	8
A019339604	2009	1	1	1	22	4	3	401	6133	34050			11866						4	21	3	2	2		2	600	600	2	8	1	1	A019339601	A019339602	A0193396	2	2	88	0	8	8	888	8	8	8	8	8	8	8
A019359601	2009	1	1	1	62	4	4	401	6133	7144		5761	4618	6535	7265				5	32	3	3	2		2	1000	1000	1	1	1	1		A019359606	A0193596	3	2	88	0	8	8	888	8	8	8	8	8	8	8
A019359602	2009	1	1	2	53	4	4	401	6133	7404	46057	5749	5081	6906	7291	43094	35416	31262	5	32	3	3	2		2	1000	1000	1	1	1	1			A0193596	2	2	88	0	8	8	888	8	8	8	8	8	8	8
A019359604	2009	1	1	1	29	4	3	401	6133				9118						5	32	3	3	2		2	1000	1000	2	8	1	1	A019359601	A019359602	A0193596	2	2	88	0	8	8	888	8	8	8	8	8	8	8
A019359605	2009	1	1	1	28	4	4	401	6133	21271		15130	9118	15439	24510				5	32	3	3	2		2	1000	1000	2	8	2	1	A019359601	A019359602	A0193596	3	2	88	0	8	8	888	8	8	8	8	8	8	8
A019359606	2009	1	1	2	91	4	1	401	6133			6731	5179	7645					5	32	3	3	2		2	1000	1000	1	3	1	1			A0193596	2	2	88	1	1	1	81	1	1	2	8	8	8	8
A019389602	2009	1	1	2	32	4	4	401	6133	10367	30489	7448	6037	6895	10824	29740	59177	74315	3	21	3	3	2		2	500	500	2	8	2	1	A019389604	A019389605	A0193896	2	2	88	0	8	8	888	8	8	8	8	8	8	8
A019389604	2009	1	1	1	60	4	4	401	6133	4287		4609	4618	5228	4359				3	21	3	3	2		2	500	500	1	1	1	1			A0193896	1	2	88	0	8	8	888	8	8	8	8	8	8	8
A019389605	2009	1	1	2	58	4	3	401	6133	4698		5391	5791	6722	4897				3	21	3	3	2		2	500	500	1	1	1	1			A0193896	3	2	88	0	8	8	888	8	8	8	8	8	8	8
A019459603	2009	1	1	1	21		3	401	6133			14069	13881	17449					3	21	3	2	2		9	999999		2	8	2	2			A0194596	2	2	88	0	8	8	888	8	8	8	8	8	8	8
A019539602	2009	1	1	2	60	4	3	401	6133	3791		4585	4068	4550	3834				1	10	3	2	2		2	200	200	1	3	1	1			A0195396	3	2	88	1	1	1	50	1	1	2	8	8	8	8
A019569601	2009	1	1	1	75	4	4	401	6133	7856	29239	4454	3991	4471	7716	26725	77471	66519	2	11	3	2	2		2	300	300	1	1	2	1			A0195696	3	2	88	1	1	1	60	1	1	2	8	8	8	8
A019569602	2009	1	1	2	74	4	4	401	6133	4913		4893	4015	4506	4793				2	11	3	2	2		2	300	300	1	1	2	1			A0195696	1	2	88	1	1	1	69	1	1	2	8	8	8	8
A019589602	2009	1	1	2	51	4	4	401	6133	5923			6775						4	21	3	2	2		1	10000	833	1	1	1	1			A0195896	3	2	88	0	8	8	888	8	8	8	8	8	8	8
A019589603	2009	1	1	2	24	4	4	401	6133	38086		13310	11119	15120	46635				4	21	3	2	2		1	10000	833	2	8	2	2		A019589602	A0195896	2	2	88	0	8	8	888	8	8	8	8	8	8	8
A019589604	2009	1	1	1	22	4	3	401	6133	34050	40054	14069	13881	17449	40925	42421	102043	107386	4	21	3	2	2		1	10000	833	2	8	2	2		A019589602	A0195896	2	2	88	0	8	8	888	8	8	8	8	8	8	8
A019619601	2009	1	1	1	42	4	4	401	6133	8151		8939	8875	12234	10352				4	21	3	2	2		1	10000	833	1	1	2	1			A0196196	3	2	88	1	1	1	41	1	1	1	1	0	0	0
A019619602	2009	1	1	2	40	4	4	401	6133	6383	27081	5389	6034	6402	6239	24156	25236	23030	4	21	3	2	2		1	10000	833	1	1	2	1			A0196196	3	2	88	0	8	8	888	8	8	8	8	8	8	8
A019679602	2009	1	1	2	46	4	4	401	6133			5273	5764	6193					5	21	3	2	2		1	10000	833	1	1	2	2			A0196796	2	1	3	0	8	8	888	8	8	8	8	8	8	8
A019699601	2009	1	1	2	48	4	4	401	6133	9873			11529						2	23	3	2	2		2	400	400	2	8	2	2			A0196996	3	2	88	0	8	8	888	8	8	8	8	8	8	8
A019739601	2009	1	1	1	44	4	4	401	6133	8151	23512	8939	8875	12234	10352	26519	20035	24415	4	21	3	2	2		1	10000	833	1	1	2	1			A0197396	2	2	88	0	8	8	888	8	8	8	8	8	8	8
A019739602	2009	1	1	2	42	4	4	401	6133	6383		5389	6034	6402	6239				4	21	3	2	2		1	10000	833	1	1	2	1			A0197396	2	2	88	0	8	8	888	8	8	8	8	8	8	8
A019779601	2009	1	1	1	58	4	4	401	6133	7364	30855	14308	6807	15035	12233	31669	24341	25096	4	21	3	2	2		2	500	500	1	1	1	1			A0197796	3	2	88	0	8	8	888	8	8	8	8	8	8	8
A019779602	2009	1	1	2	53	4	4	401	6133	5923		9199	5081	11050	8749				4	21	3	2	2		2	500	500	1	1	1	1			A0197796	3	2	88	0	8	8	888	8	8	8	8	8	8	8
A019779603	2009	1	1	1	26	4	3	401	6133	17017			9118						4	21	3	2	2		2	500	500	2	8	1	1	A019779601	A019779602	A0197796	2	2	88	0	8	8	888	8	8	8	8	8	8	8
A019779604	2009	1	1	2	28	4	4	401	6133				7913						4	21	3	2	2		2	500	500	2	8	2	1	A019779601	A019779602	A0197796	2	2	88	0	8	8	888	8	8	8	8	8	8	8
A019789601	2009	1	1	1	43		4	401	6133	16302		8939	8875	12234	20705				99	99	9	9	9		9	999999		9	8	9	9			A0197896	3	2	88	0	8	8	888	8	8	8	8	8	8	8
A019789602	2009	1	1	2	40		4	401	6133			5389	6034	6402					99	99	9	9	9		9	999999		9	8	9	9			A0197896	2	2	88	0	8	8	888	8	8	8	8	8	8	8
A019859601	2009	1	1	1	37	4	4	401	6133	8347	24541	14352	9257	12720	10075	27212	20803	22422	3	21	3	3	2		2	400	400	1	1	2	2			A0198596	2	2	88	1	0	1	19	0	5	2	8	8	8	8
A019859602	2009	1	1	2	31	4	4	401	6133	10367		7448	6037	6895	10824				3	21	3	3	2		2	400	400	1	1	2	1			A0198596	2	2	88	0	8	8	888	8	8	8	8	8	8	8
A019889602	2009	1	1	2	54	4	4	401	6133				12661						3	21	3	3	2		2	500	500	1	1	2	1			A0198896	3	2	88	1	0	1	50	0	1	2	8	8	8	8
A019909601	2009	1	1	1	40	4	4	401	6133	12227		13051	11834	15165	15529				4	32	3	3	2		2	1000	1000	1	1	2	1			A0199096	2	2	88	0	8	8	888	8	8	8	8	8	8	8
A019909602	2009	1	1	2	36	4	4	401	6133	13450		9257	7958	9174	12806				4	32	3	3	2		2	1000	1000	1	1	2	1			A0199096	2	2	88	0	8	8	888	8	8	8	8	8	8	8
A019979501	2009	1	1	2	52	4	3	401	6133	4443		4599	5081	5525	4375				3	23	3	2	2		1	7000	583	1	3	1	1			A0199795	3	2	88	0	8	8	888	8	8	8	8	8	8	8
A019979502	2009	1	1	2	27	4	4	401	6133	21580	16254	10007	7913	9141	20975	15913	42545	44269	3	23	3	2	2		1	7000	583	2	8	1	1		A019979501	A0199795	3	1	14	0	8	8	888	8	8	8	8	8	8	8
A019989601	2009	1	1	1	46	4	4	401	6133	16077		9619	9311	12995	21305				4	21	3	2	2		2	1100	1100	1	1	2	1			A0199896	2	2	88	0	8	8	888	8	8	8	8	8	8	8
A019989602	2009	1	1	2	42	4	4	401	6133			5389	6034	6402					4	21	3	2	2		2	1100	1100	1	1	2	1			A0199896	2	2	88	0	8	8	888	8	8	8	8	8	8	8
A020709601	2009	1	1	1	80	3	3	412	3826			2624	2620	2634					2	11	3	2	1		2	70	70	1	1	1	2			A0207096	3	2	88	1	1	1	78	1	1	2	8	8	8	8
A020709602	2009	1	1	2	71	3	1	412	3826	6512		2883	2636	2655	6833				2	11	3	2	1		2	70	70	1	1	1	1			A0207096	4	1	14	1	1	1	68	1	4	2	8	8	8	8
A020729601	2009	1	1	1	42	2	4	412	3826			7899	5827	14414					4	21	3	2	1		1	3500	292	1	1	2	1			A0207296	2	2	88	0	8	8	888	8	8	8	8	8	8	8
A020729602	2009	1	1	2	38	2	3	412	3826	11885			3919						4	21	3	2	1		1	3500	292	1	1	2	1			A0207296	2	2	88	0	8	8	888	8	8	8	8	8	8	8
A020779601	2009	1	1	1	41	1	4	412	3826			5266	5827	7207					5	21	3	1	1		2	200	200	1	1	1	1			A0207796	3	2	88	0	8	8	888	8	8	8	8	8	8	8
A020779602	2009	1	1	2	40	1	2	412	3826	8461	16892	3174	3962	3772	8896	18416	19239	22573	5	21	3	1	1		2	200	200	1	1	1	1			A0207796	3	2	88	0	8	8	888	8	8	8	8	8	8	8
A020789601	2009	1	1	2	53	2	3	412	3826	5889		2709	3336	3255	6237				2	11	3	2	1		2	130	130	1	1	1	2			A0207896	3	2	88	0	8	8	888	8	8	8	8	8	8	8
A020789602	2009	1	1	1	52	1	4	412	3826		12163	4127	5435	6436		16339			2	11	3	2	1		2	130	130	1	1	1	1			A0207896	3	2	88	1	1	1	52	1	1	2	8	8	8	8
A020809603	2009	1	1	2	26		4	412	3826			13848	12405	14732					4	21	3	2	1		9	999999		2	8	1	2			A0208096	4	2	88	0	8	8	888	8	8	8	8	8	8	8
A020819601	2009	1	1	1	35	4	4	412	3826	5532	7654	8998	6078	7494	7182	10373	7930	10989	1	10	3	1	1		2	250	250	2	8	2	1			A0208196	4	1	3	0	8	8	888	8	8	8	8	8	8	8
A020829601	2009	1	1	1	93	1	2	412	3826			2624	2620	2634					2	11	3	1	1		2	40	40	1	1	2	2			A0208296	2	2	88	0	8	8	888	8	8	8	8	8	8	8
A020829602	2009	1	1	2	87	1	1	412	3826			3172	3401	3603					2	11	3	1	1		2	40	40	1	1	2	2			A0208296	3	2	88	0	8	8	888	8	8	8	8	8	8	8
A020849601	2009	1	1	2	55	4	3	412	3826	6228		3176	3803	3960	6982				2	23	3	2	1		2	300	300	1	3	2	1			A0208496	3	2	88	1	1	1	54	1	1	2	8	8	8	8
A020849602	2009	1	1	1	27	3	4	412	3826			7882	5987	7276					2	23	3	2	1		2	300	300	2	8	2	1		A020849601	A0208496	3	2	88	0	8	8	888	8	8	8	8	8	8	8
A020859601	2009	1	1	1	72		3	412	3826	3093	9442		2669				11548		2	22	3	2	1		9	999999		1	3	1	2			A0208596	2	2	88	1	1	1	70	1	1	2	8	8	8	8
A020859602	2009	1	1	1	45		3	412	3826	5327		11333	6114	15264	15188				2	22	3	2	1		9	999999		2	8	1	9	A020859601		A0208596	2	2	88	0	8	8	888	8	8	8	8	8	8	8
A020889602	2009	1	1	2	54		1	412	3826	5889		2709	4448	4340	6237				4	21	3	2	1		9	999999		1	1	1	1			A0208896	3	2	88	0	8	8	888	8	8	8	8	8	8	8
A020889603	2009	1	1	1	29		3	412	3826	16917	20011	7882	7983	9701	20967	26913	27507	38130	4	21	3	2	1		9	999999		2	8	1	1	A020889601	A020889602	A0208896	2	2	88	0	8	8	888	8	8	8	8	8	8	8
A020889604	2009	1	1	1	27		3	412	3826			7882	7983	9701					4	21	3	2	1		9	999999		2	8	1	1	A020889601	A020889602	A0208896	3	2	88	0	8	8	888	8	8	8	8	8	8	8
A020899601	2009	1	1	2	65	3	1	412	3826		14478	2577	2521	2510		16357			2	11	3	3	1		2	100	100	1	1	1	1			A0208996	3	2	88	0	8	8	888	8	8	8	8	8	8	8
A020899602	2009	1	1	1	69	2	2	412	3826	6251		2615	2679	2733	6946				2	11	3	3	1		2	100	100	1	1	1	1			A0208996	1	2	88	1	1	1	60	1	1	2	8	8	8	8
A020909401	2009	1	1	1	28	4	3	412	3826	8458	15008	7882	5987	7276	10483	20185	20630	28598	3	23	3	2	1		1	10000	833	2	8	3	1		A020909403	A0209094	2	2	88	0	8	8	888	8	8	8	8	8	8	8
A020909402	2009	1	1	2	21	4	3	412	3826	27011		4881	5476	6294	36004				3	23	3	2	1		1	10000	833	2	8	3	1		A020909403	A0209094	2	1	3	0	8	8	888	8	8	8	8	8	8	8
A020909403	2009	1	1	2	50	4	4	412	3826	2944		2709	3336	3255	3119				3	23	3	2	1		1	10000	833	1	4	1	1			A0209094	5	1	14	0	8	8	888	8	8	8	8	8	8	8
A020939501	2009	1	1	1	48	1	1	412	3826	10655		5667	6114	7656	15188				4	21	1	1	1		2	100	100	1	1	1	2			A0209395	2	2	88	0	8	8	888	8	8	8	8	8	8	8
A020939502	2009	1	1	2	39	1	2	412	3826			3636	3919	4053					4	21	1	1	1		2	100	100	1	1	1	2			A0209395	4	2	88	0	8	8	888	8	8	8	8	8	8	8
A020959601	2009	1	1	1	49	1	2	412	3826	5327	17164	5667	6114	7656	7594	23943	18809	26767	6	21	3	2	1		2	200	200	1	1	1	1			A0209596	2	2	88	0	8	8	888	8	8	8	8	8	8	8
A020959602	2009	1	1	2	46	1	2	412	3826	3272		3106	3785	3648	3536				6	21	3	2	1		2	200	200	1	1	1	1			A0209596	1	2	88	0	8	8	888	8	8	8	8	8	8	8
A020969501	2009	1	1	2	55	1	2	412	3826	9342	14997	3176	3803	3960	10472	17238	14266	15987	3	23	3	1	1		2	60	60	1	3	2	1			A0209695	3	2	88	0	8	8	888	8	8	8	8	8	8	8
A020969502	2009	1	1	2	25	1	4	412	3826			5895	5196	5385					3	23	3	1	1		2	60	60	2	8	1	1		A020969501	A0209695	3	2	88	0	8	8	888	8	8	8	8	8	8	8
A020969503	2009	1	1	2	23	1	3	412	3826			4881	5476	6294					3	23	3	1	1		2	60	60	2	8	1	1		A020969501	A0209695	3	1	14	0	8	8	888	8	8	8	8	8	8	8
A020979101	2009	1	1	2	32	3	4	412	3826	6870		4388	3964	4062	7716				2	13	3	1	3		1	2500	208	2	8	2	1			A0209791	2	2	88	0	8	8	888	8	8	8	8	8	8	8
A020979102	2009	1	1	2	33	3	4	412	3826	6870	12678	4388	3964	4062	7716	15115	30076	48562	2	13	3	1	3		1	2500	208	2	8	2	1			A0209791	3	2	88	0	8	8	888	8	8	8	8	8	8	8
A020979203	2009	1	1	2	27	3	3	412	3826			9826	8660	8975					5	21	3	1	1		2	500	500	2	8	2	1			A0209792	2	2	88	0	8	8	888	8	8	8	8	8	8	8
A020979204	2009	1	1	2	26	3	3	412	3826	28724		9826	8660	8975	34148				5	21	3	1	1		2	500	500	2	8	2	1			A0209792	2	2	88	0	8	8	888	8	8	8	8	8	8	8
A020979205	2009	1	1	1	23	4	3	412	3826			7589	12985	15123					5	21	3	1	1		2	500	500	2	8	2	1			A0209792	2	2	88	0	8	8	888	8	8	8	8	8	8	8
A020979401	2009	1	1	2	27	1	4	412	3826	28604	10138		10392				32435		2	13	3	1	1		1	1600	133	2	8	2	2			A0209794	2	2	88	0	8	8	888	8	8	8	8	8	8	8
A020979501	2009	1	1	1	53	2	1	412	3826			4127	5435	6436					2	11	2	1	1		2	200	200	1	1	2	9			A0209795	3	2	88	0	8	8	888	8	8	8	8	8	8	8
A020979502	2009	1	1	2	41	2	1	412	3826			3174	3962	3772					2	11	2	1	1		2	200	200	1	1	2	1			A0209795	3	2	88	0	8	8	888	8	8	8	8	8	8	8
A021309601	2009	1	1	1	44	2	3	412	5692	10153		8204	8670	11228	14159				4	21	3	2	3		2	300	300	1	1	1	1			A0213096	3	2	88	0	8	8	888	8	8	8	8	8	8	8
A021309602	2009	1	1	2	43	2	3	412	5692	7950	25463	4945	5895	5876	8533	30284	56949	51969	4	21	3	2	3		2	300	300	1	1	1	1			A0213096	2	2	88	0	8	8	888	8	8	8	8	8	8	8
A021399601	2009	1	1	1	40	4	3	412	5692	10153			8670						2	13	3	3	3		2	500	500	1	1	1	1			A0213996	2	2	88	0	8	8	888	8	8	8	8	8	8	8
A021399602	2009	1	1	1	36	4	3	412	5692	10396	23075	14352	9043	15345	27559	34115	46944	50599	2	13	3	3	3		2	500	500	1	1	1	1			A0213996	3	2	88	0	8	8	888	8	8	8	8	8	8	8
A021439601	2009	1	1	2	58	2	1	412	5692	8778	22606	4948	5658	6169	10046	28347	42228	36805	3	29	3	2	3		2	163	163	1	4	2	1			A0214396	4	1	14	0	8	8	888	8	8	8	8	8	8	8
A021439602	2009	1	1	1	32	1	3	412	5692	16524		12051	9510	13184	24296				3	29	3	2	3		2	163	163	2	8	2	1		A021439601	A0214396	4	2	88	0	8	8	888	8	8	8	8	8	8	8
A021439603	2009	1	1	2	22	2	3	412	5692			7605	8147	9806					3	29	3	2	3		2	163	163	2	8	2	1			A0214396	2	2	88	0	8	8	888	8	8	8	8	8	8	8
A021449601	2009	1	1	1	53	2	1	412	5692	16153			10782						4	21	3	2	3		2	300	300	1	1	1	2			A0214496	5	2	88	0	8	8	888	8	8	8	8	8	8	8
A021449602	2009	1	1	2	48	2	1	412	5692	12297		9679	7508	11367	27138				4	21	3	2	3		2	300	300	1	1	1	2			A0214496	3	2	88	1	1	1	45	1	1	2	8	8	8	8
A021449603	2009	1	1	2	21	3	3	412	5692			13310	10863	15120					4	21	3	2	3		2	300	300	2	8	1	2	A021449601	A021449602	A0214496	2	1	7	0	8	8	888	8	8	8	8	8	8	8
A021499601	2009	1	1	1	65	2	2	412	5692			4074	3985	4258					2	11	3	2	3		2	100	100	1	1	2	1			A0214996	4	2	88	1	1	1	64	1	1	2	8	8	8	8
A021499602	2009	1	1	2	62	2	1	412	5692		18679	4208	3974	4176		23993			2	11	3	2	3		2	100	100	1	1	2	1			A0214996	4	2	88	0	8	8	888	8	8	8	8	8	8	8
A021519602	2009	1	1	1	58	4	3	412	5692	6879	14506	14308	6649	15035	16730	19852	27464	28316	2	11	3	2	3		2	600	600	1	1	2	1			A0215196	2	2	88	1	1	1	55	1	1	2	8	8	8	8
A021519603	2009	1	1	2	56	4	2	412	5692	5852			5658						2	11	3	2	3		2	600	600	1	1	2	1			A0215196	3	2	88	0	8	8	888	8	8	8	8	8	8	8
A021569601	2009	1	1	1	40	1	3	412	5692	20305			8670						4	21	3	1	2		1	2400	200	1	1	2	2			A0215696	1	2	88	0	8	8	888	8	8	8	8	8	8	8
A021569602	2009	1	1	2	30	1	3	412	5692		19112	13672	5898	8437		24856			4	21	3	1	2		1	2400	200	1	1	2	1			A0215696	2	2	88	0	8	8	888	8	8	8	8	8	8	8
A021589601	2009	1	1	1	61	4	2	412	5692	10678		4230	9023	9597	11923				2	11	3	2	2		2	450	450	1	1	1	1			A0215896	2	2	88	1	1	1	29	1	1	2	8	8	8	8
A021629601	2009	1	1	2	44	2	1	412	5692				5895						3	23	3	2	4		2	200	200	1	4	1	1			A0216296	3	2	88	0	8	8	888	8	8	8	8	8	8	8
A021629602	2009	1	1	2	24	2	4	412	5692		17283		8147						3	23	3	2	4		2	200	200	2	8	1	1		A021629601	A0216296	2	2	88	0	8	8	888	8	8	8	8	8	8	8
A021649602	2009	1	1	2	77	1	1	412	5692			4942	5060	5613					1	10	1	1	3		2	25	25	1	3	3	1			A0216496	3	2	88	1	1	1	50	1	1	2	8	8	8	8
A021669601	2009	1	1	2	43	1	3	412	5692			13205	8842	14722					3	23	3	1	3		2	120	120	1	4	1	1			A0216696	4	2	88	0	8	8	888	8	8	8	8	8	8	8
A021699601	2009	1	1	1	44	1	3	412	5692	10153	11054	8204	8670	11228	14159	16623	22606	27548	4	32	3	1	3		2	120	120	1	1	1	1			A0216996	4	2	88	0	8	8	888	8	8	8	8	8	8	8
A021719501	2009	1	1	2	24	3	4	412	5692			13310	8147	15120					2	13	3	1	3		2	235	235	2	8	2	1			A0217195	2	2	88	0	8	8	888	8	8	8	8	8	8	8
A021719502	2009	1	1	2	22	3	4	412	5692		17283		8147						2	13	3	1	3		2	235	235	2	8	2	1			A0217195	2	2	88	0	8	8	888	8	8	8	8	8	8	8
A021749604	2009	1	1	2	32	1	3	412	5692				7372						5	21	3	2	3		2	200	200	1	4	1	1	A021749601	A021749602	A0217496	5	2	88	0	8	8	888	8	8	8	8	8	8	8
A021769601	2009	1	1	1	52	4	1	412	5692	24230		9645	12129	15039	30877				3	21	3	2	3		2	500	500	1	1	2	1			A0217696	2	2	88	1	1	1	48	1	1	2	8	8	8	8
A021769604	2009	1	1	2	28	4	3	412	5692			13777	11596	12584					3	21	3	2	3		2	500	500	2	8	2	1	A021769601		A0217696	1	2	88	0	8	8	888	8	8	8	8	8	8	8
A021789601	2009	1	1	1	63	1	1	412	5692		15152	4230	4511	4798		19469			2	11	3	2	3		2	30	30	1	1	2	2			A0217896	3	2	88	1	1	1	51	1	1	2	8	8	8	8
A021789602	2009	1	1	2	59	1	1	412	5692			4948	5658	6169					2	11	3	2	3		2	30	30	1	1	2	2			A0217896	5	2	88	0	8	8	888	8	8	8	8	8	8	8
A021809601	2009	1	1	2	55	3	1	412	5692	23408			11315						4	23	3	2	2		2	300	300	1	3	2	1			A0218096	3	2	88	1	1	1	55	0	5	2	8	8	8	8
A021809602	2009	1	1	2	35	2	2	412	5692				11661						4	23	3	2	2		2	300	300	1	4	2	1		A021809601	A0218096	2	1	7	0	8	8	888	8	8	8	8	8	8	8
A021889601	2009	1	1	1	67	3	4	412	5692	5874		4074	3985	4258	6663				2	11	3	2	2		2	180	180	1	1	1	1			A0218896	4	2	88	0	8	8	888	8	8	8	8	8	8	8
A021889602	2009	1	1	2	62	3	2	412	5692	4722		4208	3974	4176	5244				2	11	3	2	2		2	180	180	1	1	1	1			A0218896	4	2	88	1	1	1	58	1	1	2	8	8	8	8
A021949602	2009	1	1	2	50	3	3	412	5692	22133		5628	6619	10141	23932				4	21	3	1	3		2	390	390	1	1	1	1			A0219496	2	2	88	0	8	8	888	8	8	8	8	8	8	8
A021949604	2009	1	1	1	22	3	3	412	5692		37661	9458	13881	17449		53182			4	21	3	1	3		2	390	390	2	8	1	1	A021949601	A021949602	A0219496	2	2	88	0	8	8	888	8	8	8	8	8	8	8
A021979602	2009	1	1	2	44	4	1	412	5692	15901		9891	11789	11752	17067				2	23	3	2	3		2	400	400	1	1	1	1			A0219796	3	2	88	0	8	8	888	8	8	8	8	8	8	8
A022849602	2009	1	1	2	55	4	3	412	4765	7685	12016	7890	9473	9837	7538	13561	10202	10868	2	23	3	1	5		2	700	700	1	2	2	1			A0228496	2	2	88	0	8	8	888	8	8	8	8	8	8	8
A022859401	2009	1	1	1	41	1	2	412	4765	6666	8813	6541	7258	8952	7968	11928	8192	12202	1	10	3	1	1		2	100	100	2	8	1	1			A0228594	3	2	88	0	8	8	888	8	8	8	8	8	8	8
A022869301	2009	1	1	1	47	4	4	412	4765				7615						5	32	3	3	1		2	700	700	1	1	1	1	A022869305		A0228693	2	2	88	0	8	8	888	8	8	8	8	8	8	8
A022869302	2009	1	1	2	48	4	3	412	4765			9646	4714	11328					5	32	3	3	1		2	700	700	1	1	1	1			A0228693	3	1	14	0	8	8	888	8	8	8	8	8	8	8
A022869305	2009	1	1	1	74	4	1	412	4765			7344	3324	8380					5	32	3	3	1		2	700	700	1	3	1	1			A0228693	2	1	14	0	8	8	888	8	8	8	8	8	8	8
A022869401	2009	1	1	2	69	2	1	412	4765	3053		3201	3140	3118	3025				1	10	3	1	1		2	50	50	1	4	1	2			A0228694	3	2	88	0	8	8	888	8	8	8	8	8	8	8
A022869601	2009	1	1	2	45	2	1	412	4765	4037	19663	7717	4714	9063	5728	23759	15265	20380	4	21	2	1	1		2	300	300	1	1	1	1			A0228696	3	2	88	0	8	8	888	8	8	8	8	8	8	8
A022869602	2009	1	1	1	51	2	3	412	4765	5303			6770						4	21	2	1	1		2	300	300	1	1	1	1			A0228696	4	2	88	0	8	8	888	8	8	8	8	8	8	8
A022889201	2009	1	1	1	36	2	3	412	4765	6826	18397		10094				17013		4	21	3	1	1		2	300	300	1	1	2	1			A0228892	3	2	88	0	8	8	888	8	8	8	8	8	8	8
A022889202	2009	1	1	2	37	2	4	412	4765	7333		9032	6508	10070	13142				4	21	3	1	1		2	300	300	1	1	2	1			A0228892	3	2	88	0	8	8	888	8	8	8	8	8	8	8
A022889601	2009	1	1	2	51	1	1	412	4765	7266	13811	6731	5195	6738	6734	15507	11585	12499	5	39	2	1	5		2	150	150	1	3	1	2			A0228896	3	2	88	0	8	8	888	8	8	8	8	8	8	8
A022899601	2009	1	1	1	67		1	412	4765			4331	3336	4527					4	21	3	2	5		9	999999		1	1	2	2			A0228996	2	2	88	0	8	8	888	8	8	8	8	8	8	8
A022899602	2009	1	1	2	63		1	412	4765			4473	3327	4439					4	21	3	2	5		9	999999		1	1	1	2			A0228996	3	2	88	1	1	1	58	1	1	1	0	0	1	0
A022899603	2009	1	1	2	33		4	412	4765	16956	30475		4937				64528		4	21	3	2	5		9	999999		2	8	2	9	A022899601	A022899602	A0228996	3	2	88	0	8	8	888	8	8	8	8	8	8	8
A022899604	2009	1	1	1	29		4	412	4765	20875		13053	7457	12050	31733				4	21	3	2	5		9	999999		2	8	1	9	A022899601	A022899602	A0228996	3	2	88	0	8	8	888	8	8	8	8	8	8	8
A022919302	2009	1	1	2	55	3	3	412	4765			3945	7104	7378					3	21	3	2	1		2	250	250	1	1	1	1			A0229193	2	2	88	0	8	8	888	8	8	8	8	8	8	8
A022919303	2009	1	1	1	28	2	4	412	4765			9790	11186	13556					3	21	3	2	1		2	250	250	2	8	1	1	A022919301	A022919302	A0229193	2	2	88	0	8	8	888	8	8	8	8	8	8	8
A022929401	2009	1	1	1	72	1	3	412	4765	7634	11348	2938	3324	3352	7315	13236	12388	14466	2	11	3	2	1		2	14	14	1	1	2	2			A0229294	2	2	88	0	8	8	888	8	8	8	8	8	8	8
A022929402	2009	1	1	2	72	1	3	412	4765			3581	3284	3297					2	11	3	2	1		2	14	14	1	1	2	2			A0229294	3	2	88	1	1	1	64	1	1	2	8	8	8	8
A022939301	2009	1	1	2	25	3	4	412	4765	28724		7323	6472	6689	32290				2	13	3	1	1		2	300	300	2	8	2	1			A0229393	3	1	7	0	8	8	888	8	8	8	8	8	8	8
A022939302	2009	1	1	2	24	4	4	412	4765		13779	6063	6820	7818		18288			2	13	3	1	1		2	300	300	2	8	2	1			A0229393	3	1	7	0	8	8	888	8	8	8	8	8	8	8
A022939401	2009	1	1	2	38	1	4	412	4765	7333		4516	4881	5035	6571				1	10	3	1	1		2	100	100	2	8	2	1			A0229394	3	2	88	0	8	8	888	8	8	8	8	8	8	8
A022939601	2009	1	1	1	54	1	1	412	4765	10606	14618	10253	12749	15612	12379	19280	13119	16613	2	22	3	1	1		2	100	100	1	3	1	2			A0229396	3	2	88	0	8	8	888	8	8	8	8	8	8	8
A022949301	2009	1	1	1	87	3	1	412	4765				6527						4	39	3	1	1		2	130	130	1	1	1	2			A0229493	4	2	88	0	8	8	888	8	8	8	8	8	8	8
A022949302	2009	1	1	2	80	3	1	412	4765				8471						4	39	3	1	1		2	130	130	1	1	1	2			A0229493	3	2	88	0	8	8	888	8	8	8	8	8	8	8
A022959501	2009	1	1	2	60	3	1	412	4765	3101	22339	3355	3327	3329	2951	25825	22148	27403	3	23	3	2	5		2	150	150	1	3	2	1			A0229595	3	1	14	0	8	8	888	8	8	8	8	8	8	8
A022959503	2009	1	1	2	30	1	4	412	4765	8478		5450	4937	5045	8331				3	23	3	2	5		2	150	150	2	8	2	1		A022959501	A0229595	2	2	88	0	8	8	888	8	8	8	8	8	8	8
A022959505	2009	1	1	1	33	1	3	412	4765	7233		9608	7961	10512	9116				3	23	3	2	5		2	150	150	2	8	1	1		A022959501	A0229595	2	1	14	0	8	8	888	8	8	8	8	8	8	8
A022969401	2009	1	1	1	66	2	1	412	4765	3857		3248	3336	3395	3750				3	21	3	2	5		2	100	100	1	1	1	1			A0229694	3	1	14	0	8	8	888	8	8	8	8	8	8	8
A022969402	2009	1	1	2	58	1	4	412	4765	3842		3945	4736	4919	3769				3	21	3	2	5		2	100	100	1	1	1	1			A0229694	3	2	88	0	8	8	888	8	8	8	8	8	8	8
A022969403	2009	1	1	1	34	1	4	412	4765	7233	29771	9608	7961	10512	9116	41007	31620	46946	3	21	3	2	5		2	100	100	2	8	1	1	A022969401	A022969402	A0229694	3	2	88	0	8	8	888	8	8	8	8	8	8	8
A022969602	2009	1	1	2	40	1	3	412	4765	10440		3943	6580	6247	9605				4	21	3	1	5		2	200	200	1	1	2	2			A0229696	3	2	88	1	0	1	28	0	5	2	8	8	8	8
A022979303	2009	1	1	1	22		3	412	4765	34050		5656	13881	17449	40925				4	21	3	2	1		9	999999		2	8	2	2		A022979302	A0229793	4	1	14	0	8	8	888	8	8	8	8	8	8	8
A022979501	2009	1	1	1	22	2	3	412	4765	25935	7507	5656	9704	11271	30303	9540	23281	26835	1	10	3	1	1		2	100	100	2	8	1	1			A0229795	2	2	88	0	8	8	888	8	8	8	8	8	8	8
A022989502	2009	1	1	2	39	4	4	412	4765	7333		4516	4881	5035	6571				2	23	3	1	1		2	400	400	1	2	1	1			A0229895	3	2	88	0	8	8	888	8	8	8	8	8	8	8
A023379602	2009	1	1	2	47	3	3	401	5650			5795	7453	6806					4	21	3	2	2		2	400	400	1	1	2	1			A0233796	2	2	88	0	8	8	888	8	8	8	8	8	8	8
A023379603	2009	1	1	2	22	3	3	401	5650		21007	9106	10783	11742		27106			4	21	3	2	2		2	400	400	2	8	2	1		A023379602	A0233796	4	2	88	0	8	8	888	8	8	8	8	8	8	8
A023419601	2009	1	1	1	35	4	4	401	5650	24109		12589	8977	10485	28155				4	21	3	2	2		1	9000	750	1	1	2	1			A0234196	3	2	88	0	8	8	888	8	8	8	8	8	8	8
A023419602	2009	1	1	2	35	4	3	401	5650		18583	5087	5787	5671		20552			4	21	3	2	2		1	9000	750	1	1	2	1			A0234196	4	2	88	0	8	8	888	8	8	8	8	8	8	8
A023459601	2009	1	1	1	41	3	4	401	5650	12215		7368	8606	10083	17847				4	21	3	2	2		1	5000	417	1	1	2	1			A0234596	2	2	88	0	8	8	888	8	8	8	8	8	8	8
A023459602	2009	1	1	2	38	3	3	401	5650	13437	18583	5087	5787	5671	14717	20552	58352	90363	4	21	3	2	2		1	5000	417	1	1	2	1			A0234596	2	2	88	0	8	8	888	8	8	8	8	8	8	8
A023489601	2009	1	1	1	63	4	4	401	5650	12848	24555	3799	4478	4309	15029	27609	60063	99142	4	21	3	3	2		2	1000	1000	1	1	2	1			A0234896	3	2	88	0	8	8	888	8	8	8	8	8	8	8
A023489602	2009	1	1	2	55	4	3	401	5650	14082		4444	5616	5540	16883				4	21	3	3	2		2	1000	1000	1	1	2	2			A0234896	2	2	88	0	8	8	888	8	8	8	8	8	8	8
A023489603	2009	1	1	1	26	4	3	401	5650			11028	8842	10180					4	21	3	3	2		2	1000	1000	2	8	2	2	A023489601	A023489602	A0234896	2	2	88	0	8	8	888	8	8	8	8	8	8	8
A023489604	2009	1	1	2	31	4	4	401	5650			6139	5854	5683					4	21	3	3	2		2	1000	1000	2	8	2	2	A023489601	A023489602	A0234896	1	2	88	0	8	8	888	8	8	8	8	8	8	8
A023509601	2009	1	1	1	47	4	4	401	5650	24093			9029						4	21	3	2	2		1	8000	667	1	1	2	1			A0235096	1	2	88	1	1	1	41	0	5	2	8	8	8	8
A023509602	2009	1	1	2	45	4	4	401	5650			5795	5590	6806					4	21	3	2	2		1	8000	667	1	1	2	1			A0235096	2	2	88	0	8	8	888	8	8	8	8	8	8	8
A023539601	2009	1	1	1	59	4	3	401	5650	24398		10882	9900	10394	27650				3	21	3	2	2		2	600	600	1	1	2	1			A0235396	2	2	88	0	8	8	888	8	8	8	8	8	8	8
A023539602	2009	1	1	2	58	4	2	401	5650		18318	6666	8424	8311		20099			3	21	3	2	2		2	600	600	1	1	2	1			A0235396	3	2	88	0	8	8	888	8	8	8	8	8	8	8
A023569601	2009	1	1	1	49	3	3	401	5650			7928	9029	10711					3	21	3	2	2		2	300	300	1	1	2	1			A0235696	2	2	88	0	8	8	888	8	8	8	8	8	8	8
A023569602	2009	1	1	2	42	3	4	401	5650		20633	4441	5851	5277		21472			3	21	3	2	2		2	300	300	1	1	2	1			A0235696	3	2	88	0	8	8	888	8	8	8	8	8	8	8
A023619601	2009	1	1	1	40	3	4	401	5650	12215	17914		8606				42741		3	21	3	2	2		2	400	400	1	1	2	1			A0236196	3	2	88	0	8	8	888	8	8	8	8	8	8	8
A023619602	2009	1	1	2	34	4	4	401	5650	15536		12278	5854	8525	28286				3	21	3	2	2		2	400	400	1	1	2	1			A0236196	2	2	88	0	8	8	888	8	8	8	8	8	8	8
A023649602	2009	1	1	2	45	4	4	401	5650	22193		4346	8385	7656	25656				3	21	3	2	2		2	500	500	1	1	2	1			A0236496	2	2	88	0	8	8	888	8	8	8	8	8	8	8
A023649604	2009	1	1	2	21	4	3	401	5650			6830	12130	13210					3	21	3	2	2		2	500	500	2	8	2	2	A023649601	A023649602	A0236496	2	2	88	0	8	8	888	8	8	8	8	8	8	8
A023679603	2009	1	1	1	24	4	3	401	5650			6371	13881	17449					4	21	3	2	2		1	9000	750	2	8	2	2	A023679601	A023679602	A0236796	1	2	88	0	8	8	888	8	8	8	8	8	8	8
A023679604	2009	1	1	2	23	4	3	401	5650			6830	12802	15120					4	21	3	2	2		1	9000	750	2	8	2	2	A023679601	A023679602	A0236796	3	2	88	0	8	8	888	8	8	8	8	8	8	8
A023689601	2009	1	1	1	41	4	4	401	5650			7368	8606	10083					4	21	3	3	2		1	8000	667	1	1	2	1			A0236896	3	2	88	1	1	1	38	0	5	1	1	0	0	0
A023689602	2009	1	1	2	35	4	3	401	5650			5087	5787	5671					4	21	3	3	2		1	8000	667	1	1	2	1			A0236896	2	2	88	0	8	8	888	8	8	8	8	8	8	8
A023759601	2009	1	1	1	53	2	3	401	5650	12957			8027						4	21	3	2	2		2	200	200	1	1	1	2			A0237596	3	2	88	0	8	8	888	8	8	8	8	8	8	8
A023759602	2009	1	1	2	53	2	3	401	5650	8877			4927						4	21	3	2	2		2	200	200	1	1	1	1			A0237596	5	2	88	0	8	8	888	8	8	8	8	8	8	8
A023759603	2009	1	1	1	26	1	3	401	5650			15130	8842	15740					4	21	3	2	2		2	200	200	2	8	1	1	A023759601	A023759602	A0237596	2	2	88	0	8	8	888	8	8	8	8	8	8	8
A023759604	2009	1	1	1	28	1	4	401	5650	25502	24442		8842				76971		4	21	3	2	2		2	200	200	2	8	2	1	A023759601	A023759602	A0237596	2	2	88	0	8	8	888	8	8	8	8	8	8	8
A023799601	2009	1	1	1	39	4	4	401	5650		18698	12589	8977	10485		24189			3	21	3	2	2		1	6500	542	1	1	2	1			A0237996	2	2	88	0	8	8	888	8	8	8	8	8	8	8
A023809602	2009	1	1	2	46	2	3	401	5650	22193		4346	8385	7656	25656				3	21	3	2	2		1	3000	250	1	1	2	1			A0238096	3	2	88	0	8	8	888	8	8	8	8	8	8	8
A023839602	2009	1	1	2	47	4	3	401	5650	14795		4346	5590	5104	17104				3	21	3	2	2		1	10000	833	1	1	1	1			A0238396	2	1	1	0	8	8	888	8	8	8	8	8	8	8
A023859602	2009	1	1	2	60	2	3	401	5650	22728	30272	7558	12330	14584	26441	34024	77032	101525	5	32	3	2	2		2	150	150	1	1	1	1			A0238596	1	2	88	0	8	8	888	8	8	8	8	8	8	8
A023899602	2009	1	1	2	53	3	1	401	5650			3791	4927	4554					3	21	3	2	2		2	290	290	1	1	2	1			A0238996	3	2	88	0	8	8	888	8	8	8	8	8	8	8
A023899603	2009	1	1	2	23	3	4	401	5650		21007	6830	8087	8807		27106			3	21	3	2	2		2	290	290	2	8	2	1	A023899601	A023899602	A0238996	3	2	88	0	8	8	888	8	8	8	8	8	8	8
A023949602	2009	1	1	2	49	1	3	401	5650			6520	8385	7656					3	21	3	2	2		2	130	130	1	1	2	1			A0239496	5	2	88	0	8	8	888	8	8	8	8	8	8	8
A023949603	2009	1	1	1	25	1	4	401	5650		18332	15130	12863	15270		23534			3	21	3	2	2		2	130	130	2	8	2	1		A023949602	A0239496	2	2	88	0	8	8	888	8	8	8	8	8	8	8
A023979601	2009	1	1	1	54	4	4	401	5650		14857	8662	8027	13507		19051			3	21	3	3	2		1	5000	417	1	1	2	1			A0239796	3	2	88	0	8	8	888	8	8	8	8	8	8	8
A023979602	2009	1	1	2	50	4	3	401	5650				4927						3	21	3	3	2		1	5000	417	1	1	2	1			A0239796	3	2	88	0	8	8	888	8	8	8	8	8	8	8
A024769401	2009	1	1	1	65	1	1	412	5769	4903	26694	4615	4039	4824	6234	35018	30283	38062	3	21	3	1	1		2	60	60	1	1	1	2			A0247694	3	2	88	0	8	8	888	8	8	8	8	8	8	8
A024769402	2009	1	1	2	65	1	1	412	5769	3880		4548	3801	4430	5028				3	21	3	1	1		2	60	60	1	1	1	2			A0247694	3	2	88	0	8	8	888	8	8	8	8	8	8	8
A024769403	2009	1	1	1	31	1	3	412	5769	9195		13650	9639	14935	15153				3	21	3	1	1		2	60	60	2	8	9	2	A024769401	A024769402	A0247694	4	2	88	0	8	8	888	8	8	8	8	8	8	8
A024769501	2009	1	1	2	33	2	3	412	5769				5977						1	10	3	1	1		2	125	125	1	4	1	2			A0247695	2	2	88	0	8	8	888	8	8	8	8	8	8	8
A024789401	2009	1	1	1	77	2	1	412	5769			4630	3951	4648					2	11	3	2	5		2	50	50	1	1	1	2			A0247894	3	2	88	1	1	1	68	1	1	2	8	8	8	8
A024789402	2009	1	1	2	75	2	1	412	5769	24733		5598	5128	6358	29726				2	11	3	2	5		2	50	50	1	1	1	2			A0247894	4	1	14	1	1	1	70	1	1	1	1	0	0	0
A024799301	2009	1	1	2	67	3	1	412	5769	3880		4548	3801	4430	5028				1	10	3	1	1		2	58	58	1	3	2	1			A0247993	1	2	88	1	1	1	67	1	1	2	8	8	8	8
A024799601	2009	1	1	1	50	1	2	412	5769	6741	11149	7284	8196	11357	10289	17506	11465	15839	2	22	3	1	1		2	100	100	1	4	2	2			A0247996	2	2	88	0	8	8	888	8	8	8	8	8	8	8
A024829301	2009	1	1	2	31	3	4	412	5769			7743	5977	7168					3	23	3	2	1		2	300	300	2	8	2	1		A024829302	A0248293	2	1	1	0	8	8	888	8	8	8	8	8	8	8
A024829302	2009	1	1	2	59	3	2	412	5769	7327		5605	5734	6988	9398				3	23	3	2	1		2	300	300	1	3	1	1			A0248293	2	2	88	0	8	8	888	8	8	8	8	8	8	8
A024829303	2009	1	1	1	27	3	4	412	5769	19902		13909	9028	12840	28224				3	23	3	2	1		2	300	300	2	8	2	1		A024829302	A0248293	3	2	88	0	8	8	888	8	8	8	8	8	8	8
A024829401	2009	1	1	1	28	4	3	412	5769		18343	15130	9028	15740		28835			2	23	3	1	1		2	330	330	2	8	2	1		A024829402	A0248294	3	2	88	0	8	8	888	8	8	8	8	8	8	8
A024829402	2009	1	1	2	50	4	2	412	5769	9237			5031						2	23	3	1	1		2	330	330	1	4	2	2			A0248294	2	2	88	0	8	8	888	8	8	8	8	8	8	8
A024839301	2009	1	1	1	40	2	3	412	5769			9293	8787	12718					4	21	3	1	1		1	3000	250	1	1	1	1			A0248393	2	2	88	0	8	8	888	8	8	8	8	8	8	8
A024839302	2009	1	1	2	37	2	4	412	5769	18643	27892	6416	5909	7153	21846	37772	39099	48438	4	21	3	1	1		1	3000	250	1	1	2	1			A0248393	3	2	88	0	8	8	888	8	8	8	8	8	8	8
A024839501	2009	1	1	1	73	4	2	412	5769	7278		6261	6036	7144	9120				3	21	3	2	1		2	300	300	1	1	2	2			A0248395	4	2	88	0	8	8	888	8	8	8	8	8	8	8
A024839502	2009	1	1	2	68	4	1	412	5769	5821		6822	5702	6645	7542				3	21	3	2	1		2	300	300	1	1	2	2			A0248395	3	2	88	1	1	1	55	1	1	2	8	8	8	8
A024849401	2009	1	1	1	51	4	3	412	5769	20224			8196						4	21	3	1	1		1	6000	500	1	1	2	1			A0248494	3	2	88	0	8	8	888	8	8	8	8	8	8	8
A024849402	2009	1	1	2	46	3	3	412	5769			10964	5707	12875					4	21	3	1	1		1	6000	500	1	1	2	1			A0248494	3	2	88	0	8	8	888	8	8	8	8	8	8	8
A024849403	2009	1	1	1	20	4	3	412	5769			14069	11749	17449					4	21	3	1	1		1	6000	500	2	8	2	2	A024849401	A024849402	A0248494	2	2	88	0	8	8	888	8	8	8	8	8	8	8
A024859301	2009	1	1	1	64	2	1	412	5769	8913		4791	4572	5435	11155				2	11	3	2	1		2	97	97	1	1	2	1			A0248593	3	2	88	1	1	1	59	1	1	2	8	8	8	8
A024859302	2009	1	1	2	62	2	2	412	5769			4766	4028	4730					2	11	3	2	1		2	97	97	1	1	2	1			A0248593	3	2	88	0	8	8	888	8	8	8	8	8	8	8
A024859504	2009	1	1	2	61	1	1	412	5769	3942	11359	4766	4028	4730	4906	15633	12904	17417	4	28	3	1	1		2	80	80	1	3	2	1			A0248595	2	2	88	0	8	8	888	8	8	8	8	8	8	8
A024869601	2009	1	1	1	72	3	3	412	5769			4174	4024	4763					1	10	3	1	1		2	110	110	1	3	3	2			A0248696	2	2	88	0	8	8	888	8	8	8	8	8	8	8
A024889502	2009	1	1	2	28	1	3	412	5769		18587		12405						2	13	3	1	5		1	1500	125	2	8	2	1			A0248895	3	2	88	0	8	8	888	8	8	8	8	8	8	8
A024899501	2009	1	1	1	53	3	2	412	5769	10112		7284	8196	11357	15434				3	21	3	3	5		2	400	400	1	1	1	1			A0248995	3	1	7	1	1	1	52	1	1	2	8	8	8	8
A024899502	2009	1	1	2	49	3	2	412	5769	7698		5482	5707	6438	9521				3	21	3	3	5		2	400	400	1	1	1	1			A0248995	2	2	88	0	8	8	888	8	8	8	8	8	8	8
A024899503	2009	1	1	1	23	4	3	412	5769			8035	11749	16013					3	21	3	3	5		2	400	400	2	8	1	1	A024899501	A024899502	A0248995	3	2	88	0	8	8	888	8	8	8	8	8	8	8
A024909501	2009	1	1	1	39	4	3	412	5769	17355	28064	14352	9165	13224	25783	44455	29736	42736	4	21	3	1	1		2	500	500	1	1	1	1			A0249095	3	2	88	0	8	8	888	8	8	8	8	8	8	8
A024909502	2009	1	1	2	26	4	4	412	5769			10404	7835	9503					4	21	3	1	1		2	500	500	1	1	1	1			A0249095	2	2	88	0	8	8	888	8	8	8	8	8	8	8
A024919401	2009	1	1	2	56	3	1	412	5769			5605	5734	6988					2	23	3	1	1		2	200	200	1	3	2	1			A0249194	4	2	88	0	8	8	888	8	8	8	8	8	8	8
A024919402	2009	1	1	1	28	2	3	412	5769			13909	9028	12840					2	23	3	1	1		2	200	200	2	8	2	1		A024919401	A0249194	3	2	88	0	8	8	888	8	8	8	8	8	8	8
A024919502	2009	1	1	2	61	4	3	412	5769				4028						2	23	3	1	1		1	3500	292	1	1	1	2			A0249195	2	2	88	0	8	8	888	8	8	8	8	8	8	8
A024919503	2009	1	1	1	27	3	4	412	5769	26536			9028						2	23	3	1	1		1	3500	292	2	8	1	2		A024919502	A0249195	3	2	88	0	8	8	888	8	8	8	8	8	8	8
A024929603	2009	1	1	2	49	1	2	412	5769	5132	14998	5482	5707	6438	6347	21573	13341	19430	3	39	3	2	1		2	80	80	1	4	1	2			A0249296	3	2	88	0	8	8	888	8	8	8	8	8	8	8
A024949201	2009	1	1	2	48	1	4	412	5769	10264	29995		11415				26682		2	23	1	1	1		2	50	50	1	4	3	2			A0249492	3	2	88	0	8	8	888	8	8	8	8	8	8	8
A024969401	2009	1	1	1	46	2	3	412	5769	12535	31468		9219				35267		5	21	3	2	1		2	300	300	1	1	1	1			A0249694	2	2	88	0	8	8	888	8	8	8	8	8	8	8
A024969402	2009	1	1	2	42	2	1	412	5769	9954		7002	5974	8320	23950				5	21	3	2	1		2	300	300	1	1	1	1			A0249694	2	2	88	0	8	8	888	8	8	8	8	8	8	8
A025748901	2009	1	1	1	70	4	3	412	6249			3904	4103	4455					2	11	3	2	1		2	300	300	1	1	1	2			A0257489	3	2	88	1	1	1	60	1	1	2	8	8	8	8
A025748902	2009	1	1	2	66	4	2	412	6249	9900		4254	3876	4144	10790				2	11	3	2	1		2	300	300	1	1	1	1			A0257489	2	2	88	1	1	1	56	1	1	2	8	8	8	8
A025749301	2009	1	1	2	57	3	1	412	6249	6231		5243	5846	6537	6723				2	19	3	1	1		2	250	250	1	2	1	2			A0257493	2	2	88	0	8	8	888	8	8	8	8	8	8	8
A025749302	2009	1	1	2	48	3	1	412	6249	6546		5128	5819	6022	6811				2	19	3	1	1		2	250	250	1	4	1	1			A0257493	4	1	14	0	8	8	888	8	8	8	8	8	8	8
A025758701	2009	1	1	2	25	1	4	412	6249			9732	7989	8889					2	13	3	1	3		2	100	100	2	8	2	9			A0257587	3	2	88	0	8	8	888	8	8	8	8	8	8	8
A025758702	2009	1	1	1	22	1	3	412	6249		18903	7517	11979	14979		20020			2	13	3	1	3		2	100	100	2	8	2	2			A0257587	2	2	88	0	8	8	888	8	8	8	8	8	8	8
A025759401	2009	1	1	1	80	1	3	412	6249			4331	4029	4348					3	27	3	1	1		2	27	27	1	1	2	2			A0257594	2	1	10	1	1	1	79	1	1	2	8	8	8	8
A025759402	2009	1	1	2	73	1	1	412	6249		22957	4759	4053	4382		21621			3	27	3	1	1		2	27	27	1	1	2	2			A0257594	4	2	88	1	1	1	60	1	1	2	8	8	8	8
A025768801	2009	1	1	2	44	3	2	412	6249		12780	5240	6091	6226		11400			1	10	3	1	1		1	2000	167	2	8	1	1			A0257688	3	2	88	0	8	8	888	8	8	8	8	8	8	8
A025769101	2009	1	1	2	41	2	4	412	6249			5240	6091	6226					4	21	3	1	4		2	250	250	1	1	2	1			A0257691	4	1	5	0	8	8	888	8	8	8	8	8	8	8
A025769102	2009	1	1	1	45	2	4	412	6249		25973	9354	9400	12638		29643			4	21	3	1	4		2	250	250	1	1	2	1			A0257691	2	2	88	0	8	8	888	8	8	8	8	8	8	8
A025789601	2009	1	1	1	65	4	4	412	6249			4317	4119	4512					3	21	3	1	1		2	500	500	1	1	2	2			A0257896	2	2	88	0	8	8	888	8	8	8	8	8	8	8
A025789602	2009	1	1	2	60	4	3	412	6249	15084		4459	4107	4425	15793				3	21	3	1	1		2	500	500	1	1	2	1			A0257896	3	2	88	0	8	8	888	8	8	8	8	8	8	8
A025789603	2009	1	1	2	36	4	4	412	6249		34532	6002	6025	6691		32735			3	21	3	1	1		2	500	500	2	8	2	1	A025789601	A025789602	A0257896	2	2	88	0	8	8	888	8	8	8	8	8	8	8
A025799601	2009	1	1	1	67	2	1	412	6249			4317	4119	4512					2	11	3	2	5		1	1000	83	1	1	1	1			A0257996	4	1	7	0	8	8	888	8	8	8	8	8	8	8
A025799602	2009	1	1	2	62	2	1	412	6249			4459	4107	4425					2	11	3	2	5		1	1000	83	1	1	1	1			A0257996	2	2	88	0	8	8	888	8	8	8	8	8	8	8
A025809602	2009	1	1	2	45	1	3	412	6249	6546		5128	5819	6022	6811				3	21	3	1	3		1	1200	100	1	1	1	1			A0258096	2	2	88	0	8	8	888	8	8	8	8	8	8	8
A025849601	2009	1	1	1	52	3	4	412	6249	25674		6813	8356	10624	30877				4	21	3	3	4		2	400	400	1	1	1	1			A0258496	2	2	88	0	8	8	888	8	8	8	8	8	8	8
A025849602	2009	1	1	2	52	3	3	412	6249			4473	5130	5373					4	21	3	3	4		2	400	400	1	1	1	1			A0258496	4	1	3	0	8	8	888	8	8	8	8	8	8	8
A025849604	2009	1	1	2	25	3	3	412	6249		30684	9732	7989	8889		30040			4	21	3	3	4		2	400	400	2	8	1	1	A025849601	A025849602	A0258496	4	2	88	0	8	8	888	8	8	8	8	8	8	8
A025849605	2009	1	1	2	27	3	4	412	6249			9732	7989	8889					4	21	3	3	4		2	400	400	2	8	1	1	A025849601	A025849602	A0258496	3	2	88	0	8	8	888	8	8	8	8	8	8	8
A025909601	2009	1	1	2	66	4	3	412	6249			4254	3876	4973					6	39	3	1	1		2	300	300	1	1	1	1			A0259096	3	2	88	0	8	8	888	8	8	8	8	8	8	8
A025909602	2009	1	1	2	39	2	4	412	6249			6002	6025	8030					6	39	3	1	1		2	300	300	2	8	1	1	A025909606	A025909601	A0259096	2	2	88	0	8	8	888	8	8	8	8	8	8	8
A025909603	2009	1	1	1	44	2	4	412	6249	24113		8693	8960	14276	27983				6	39	3	1	1		2	300	300	1	2	1	1	A025909606	A025909601	A0259096	3	2	88	0	8	8	888	8	8	8	8	8	8	8
A025909604	2009	1	1	2	42	2	3	412	6249	21162		5240	6091	7472	21416				6	39	3	1	1		2	300	300	1	4	1	1	A025909606	A025909601	A0259096	4	2	88	0	8	8	888	8	8	8	8	8	8	8
A025909606	2009	1	1	1	69	3	3	412	6249		36722	4317	4119	5415		33721			6	39	3	1	1		2	300	300	1	1	1	1			A0259096	2	2	88	1	1	1	62	1	1	1	1	0	0	0
A025949601	2009	1	1	1	29	4	4	412	6249			13011	9205	12011					4	32	3	3	3		2	700	700	1	1	2	1			A0259496	2	2	88	0	8	8	888	8	8	8	8	8	8	8
A025949604	2009	1	1	1	60	4	4	412	6249	17053		4482	4662	5084	17954				4	32	3	3	3		2	700	700	1	3	2	1			A0259496	2	2	88	1	1	1	40	1	1	2	8	8	8	8
A025958501	2009	1	1	1	54	4	2	412	6249	12899	27608	10220	8356	15612	16561	30344	75707	78439	3	21	3	2	4		2	10000	10000	1	1	1	1			A0259585	2	2	88	1	1	1	37	1	1	1	1	0	0	0
A025958502	2009	1	1	2	55	4	2	412	6249	9346		7865	5846	9805	10085				3	21	3	2	4		2	10000	10000	1	1	1	1			A0259585	4	2	88	0	8	8	888	8	8	8	8	8	8	8
A025958503	2009	1	1	1	27	4	4	412	6249				9205						3	21	3	2	4		2	10000	10000	2	8	1	1	A025958501	A025958502	A0259585	3	2	88	0	8	8	888	8	8	8	8	8	8	8
A025958903	2009	1	1	2	30	4	3	412	6249	24717			12189						2	11	3	1	4		2	500	500	1	1	1	1			A0259589	3	2	88	0	8	8	888	8	8	8	8	8	8	8
A025959601	2009	1	1	1	49	3	4	412	6249	10660			9400						2	11	3	1	4		2	300	300	1	1	1	1			A0259596	2	2	88	0	8	8	888	8	8	8	8	8	8	8
A025959602	2009	1	1	2	51	3	3	412	6249	5891	17389	8946	5130	10746	12012	16270	44571	39344	2	11	3	1	4		2	300	300	1	1	1	1			A0259596	2	2	88	0	8	8	888	8	8	8	8	8	8	8
A025968901	2009	1	1	1	31	4	3	412	6249	23458	24989	12769	9827	13971	29307	28684	81100	98515	2	11	3	1	3		2	370	370	1	1	2	1			A0259689	2	2	88	0	8	8	888	8	8	8	8	8	8	8
A026469603	2009	1	1	2	53	4	2	412	5923	7557		4173	4930	5012	7004				3	21	3	3	1		1	5000	417	1	1	1	9			A0264696	2	2	88	1	1	1	52	1	1	2	8	8	8	8
A026469604	2009	1	1	1	54	4	2	412	5923	11030		6356	8032	9911	12875				3	21	3	3	1		1	5000	417	1	1	1	2			A0264696	3	2	88	0	8	8	888	8	8	8	8	8	8	8
A026479201	2009	1	1	1	42	1	3	412	5923	9244		8109	8612	11099	11049				4	21	3	1	4		2	150	150	1	1	1	1			A0264792	2	2	88	0	8	8	888	8	8	8	8	8	8	8
A026479202	2009	1	1	2	37	1	3	412	5923	10168	28635	5599	5791	6242	9112	30161	80283	74595	4	21	3	1	4		2	150	150	1	1	1	1			A0264792	3	1	7	0	8	8	888	8	8	8	8	8	8	8
A026509601	2009	1	1	1	63	1	2	412	5923	9722		4181	4481	4743	9305				2	11	3	2	3		2	80	80	1	1	1	2			A0265096	3	2	88	1	1	1	60	1	1	2	8	8	8	8
A026509602	2009	1	1	2	59	1	1	412	5923		18818	4891	5619	6098		19664			2	11	3	2	3		2	80	80	1	1	1	2			A0265096	4	1	14	0	8	8	888	8	8	8	8	8	8	8
A026519601	2009	1	1	1	40	3	3	412	5923		27604		11482						4	21	3	2	3		1	5000	417	1	1	2	1			A0265196	2	2	88	0	8	8	888	8	8	8	8	8	8	8
A026519602	2009	1	1	2	43	3	3	412	5923	14477		6518	7806	11617	13319				4	21	3	2	3		1	5000	417	1	1	2	1			A0265196	4	2	88	0	8	8	888	8	8	8	8	8	8	8
A026649601	2009	1	1	1	55	4	4	412	5923	6263		7985	6604	7627	6528				4	39	3	1	1		1	9000	750	1	4	2	1		A026649603	A0266496	2	2	88	0	8	8	888	8	8	8	8	8	8	8
A026649602	2009	1	1	2	51	4	4	412	5923	5038		4173	4930	5012	4669				4	39	3	1	1		1	9000	750	1	1	2	1			A0266496	4	2	88	0	8	8	888	8	8	8	8	8	8	8
A026649603	2009	1	1	2	77	4	1	412	5923	13490		4885	5025	5549	12475				4	39	3	1	1		1	9000	750	1	3	2	2			A0266496	3	2	88	1	1	1	73	1	1	2	8	8	8	8
A026649604	2009	1	1	1	51	4	4	412	5923	7354		6356	8032	9911	8583				4	39	3	1	1		1	9000	750	1	1	2	1			A0266496	2	2	88	0	8	8	888	8	8	8	8	8	8	8
A026679601	2009	1	1	1	57	3	1	412	5923	10439	45282	7985	6604	7627	10880	51641	86212	92074	6	39	3	2	1		2	480	480	1	1	2	1			A0266796	2	2	88	1	1	1	54	1	1	2	8	8	8	8
A026679602	2009	1	1	2	57	3	1	412	5923	8880		4891	5619	6098	8711				6	39	3	2	1		2	480	480	1	1	2	1			A0266796	2	2	88	0	8	8	888	8	8	8	8	8	8	8
A026679603	2009	1	1	1	30	3	3	412	5923			11912	9446	13033					6	39	3	2	1		2	480	480	2	8	2	1	A026679601	A026679602	A0266796	2	2	88	0	8	8	888	8	8	8	8	8	8	8
A026679604	2009	1	1	1	27	3	4	412	5923	24122		12138	8847	11205	26160				6	39	3	2	1		2	480	480	2	8	2	1	A026679601	A026679602	A0266796	2	2	88	0	8	8	888	8	8	8	8	8	8	8
A026679605	2009	1	1	2	31	3	4	412	5923			6757	5858	6255					6	39	3	2	1		2	480	480	1	1	2	9	A026679601	A026679602	A0266796	2	2	88	0	8	8	888	8	8	8	8	8	8	8
A026739501	2009	1	1	1	64	2	2	412	5923	14583		6271	6721	7115	13957				3	21	3	1	1		2	170	170	1	1	2	1			A0267395	3	1	14	1	1	1	44	1	1	2	8	8	8	8
A026739502	2009	1	1	2	58	2	2	412	5923			7337	8429	9147					3	21	3	1	1		2	170	170	1	1	1	1			A0267395	3	2	88	0	8	8	888	8	8	8	8	8	8	8
A026739601	2009	1	1	1	66	4	2	412	5923			6041	5938	6314					3	21	3	1	1		2	250	250	1	1	2	2			A0267396	5	1	14	0	8	8	888	8	8	8	8	8	8	8
A026739603	2009	1	1	1	30	3	3	412	5923	24673		14722	12584	15558	29307				3	21	3	1	1		2	250	250	2	8	2	2	A026739601		A0267396	3	2	88	0	8	8	888	8	8	8	8	8	8	8
A026749401	2009	1	1	2	66	2	1	412	5923		27250	7937	7450	7732		27989			3	23	3	2	1		2	70	70	1	3	1	2			A0267494	3	2	88	1	1	1	63	1	1	9	8	8	8	8
A026749602	2009	1	1	2	73	2	1	412	5923	11144		4439	3896	4088	10231				2	11	3	1	1		2	60	60	1	1	2	2			A0267496	2	2	88	0	8	8	888	8	8	8	8	8	8	8
A026769601	2009	1	1	1	49	2	3	412	5923	13674		13090	9035	15264	17055				3	21	3	3	1		1	3000	250	1	1	1	2			A0267696	2	2	88	0	8	8	888	8	8	8	8	8	8	8
A026769602	2009	1	1	2	46	2	3	412	5923	8397		7176	5593	8427	7942				3	21	3	3	1		1	3000	250	1	1	1	2			A0267696	3	2	88	1	1	1	36	1	1	2	8	8	8	8
A026769603	2009	1	1	2	21	3	3	412	5923				8092						3	21	3	3	1		1	3000	250	2	8	1	2	A026769601	A026769602	A0267696	2	2	88	0	8	8	888	8	8	8	8	8	8	8
A026789601	2009	1	1	1	38	1	3	412	5923		28812	13856	8982	11540		35498			3	21	3	1	1		2	120	120	1	1	1	1			A0267896	4	2	88	0	8	8	888	8	8	8	8	8	8	8
A026789602	2009	1	1	2	36	1	3	412	5923			5599	5791	6242					3	21	3	1	1		2	120	120	1	1	1	1			A0267896	3	2	88	0	8	8	888	8	8	8	8	8	8	8
A026869301	2009	1	1	1	68	1	1	412	5923	5348		4027	3959	4209	5200				2	11	3	1	1		2	12	12	1	1	2	2			A0268693	2	2	88	0	8	8	888	8	8	8	8	8	8	8
A026869302	2009	1	1	2	68	1	1	412	5923	4233		3969	3725	3866	4194				2	11	3	1	1		2	12	12	1	1	2	2			A0268693	3	2	88	1	1	1	55	1	1	2	8	8	8	8
A026869501	2009	1	1	1	81	2	2	412	5923			4041	3872	4057					1	10	3	2	1		2	41	41	1	1	1	2			A0268695	4	2	88	0	8	8	888	8	8	8	8	8	8	8
A026879302	2009	1	1	2	70		1	412	5923	11144		4439	3896	4088	10231				2	11	3	2	1		9	999999		1	1	1	2			A0268793	2	2	88	1	1	1	60	1	1	2	8	8	8	8
A026879501	2009	1	1	1	48	2	2	412	5923	13674		8727	9035	11790	17055				3	21	3	3	1		2	250	250	1	1	1	1			A0268795	2	2	88	0	8	8	888	8	8	8	8	8	8	8
A026879502	2009	1	1	2	48	2	2	412	5923	8397		4784	5593	5618	7942				3	21	3	3	1		2	250	250	1	1	1	1			A0268795	3	2	88	0	8	8	888	8	8	8	8	8	8	8
A026879504	2009	1	1	2	23	3	4	412	5923		32370	7517	8092	9693		39779			3	21	3	3	1		2	250	250	2	8	2	1	A026879501	A026879502	A0268795	2	2	88	0	8	8	888	8	8	8	8	8	8	8
A026889201	2009	1	1	1	69	3	2	412	5923	5348	18271	4027	3959	4209	5200	18642	41454	39077	3	27	1	2	1		2	160	160	1	1	2	2			A0268892	4	2	88	0	8	8	888	8	8	8	8	8	8	8
A026889202	2009	1	1	2	68	3	1	412	5923	4233		3969	3725	3866	4194				3	27	1	2	1		2	160	160	1	1	2	2			A0268892	2	2	88	1	1	1	57	1	1	1	0	0	1	0
A026889302	2009	1	1	2	28	1	3	412	5923				7678						3	23	3	1	1		2	170	170	1	1	1	1			A0268893	3	2	88	0	8	8	888	8	8	8	8	8	8	8
A026889501	2009	1	1	1	52	4	2	412	5923	7354		6356	8032	9911	8583				3	21	3	1	1		2	500	500	1	1	1	9			A0268895	1	2	88	0	8	8	888	8	8	8	8	8	8	8
A026889502	2009	1	1	2	61	4	1	412	5923	4300		4160	3947	4128	4093				3	21	3	1	1		2	500	500	1	1	1	9			A0268895	4	2	88	0	8	8	888	8	8	8	8	8	8	8
A026889503	2009	1	1	1	23	4	3	412	5923	34050	35269	7012	11514	13974	40925	41504	102043	113765	3	21	3	1	1		2	500	500	2	8	1	2	A026889501	A026889502	A0268895	2	2	88	0	8	8	888	8	8	8	8	8	8	8
A026899401	2009	1	1	1	69	1	1	412	5923			4027	3959	4209					1	10	1	1	1		2	33	33	1	4	3	2			A0268994	2	2	88	0	8	8	888	8	8	8	8	8	8	8
A026979601	2009	1	1	1	69	1	4	412	5923			5370	5278	5612					4	21	3	2	1		2	100	100	1	1	2	1			A0269796	5	2	88	0	8	8	888	8	8	8	8	8	8	8
A026979602	2009	1	1	2	59	1	1	412	5923			6522	7492	8131					4	21	3	2	1		2	100	100	1	1	2	1			A0269796	3	2	88	0	8	8	888	8	8	8	8	8	8	8
A026979603	2009	1	1	2	21	1	3	412	5923	38086		10023	10789	12925	46635				4	21	3	2	1		2	100	100	2	8	2	1	A026979601	A026979602	A0269796	3	2	88	0	8	8	888	8	8	8	8	8	8	8
A027299601	2009	1	1	1	50	4	1	412	5461	9863		6169	7758	10751	14070				3	21	3	2	3		2	700	700	1	1	1	1			A0272996	3	2	88	0	8	8	888	8	8	8	8	8	8	8
A027299602	2009	1	1	2	49	4	2	412	5461	7508		4643	5403	6094	8679				3	21	3	2	3		2	700	700	1	1	1	1			A0272996	2	2	88	0	8	8	888	8	8	8	8	8	8	8
A027299603	2009	1	1	1	30	4	4	412	5461	13452	47768	11562	9124	14138	20721	59776	83714	101690	3	21	3	2	3		2	700	700	2	8	1	1	A027299601	A027299602	A0272996	2	2	88	0	8	8	888	8	8	8	8	8	8	8
A027349601	2009	1	1	1	54	2	4	412	5461	25674	49750	7403	7758	12902	30877	59024	86831	89963	6	39	3	1	1		2	250	250	1	4	2	1		A027349606	A0273496	2	2	88	0	8	8	888	8	8	8	8	8	8	8
A027349602	2009	1	1	2	24	2	4	412	5461			8756	7817	12619					6	39	3	1	1		2	250	250	2	8	2	1	A027349601		A0273496	2	2	88	0	8	8	888	8	8	8	8	8	8	8
A027349603	2009	1	1	2	21	2	3	412	5461			8756	7817	12619					6	39	3	1	1		2	250	250	2	8	2	1	A027349601		A0273496	2	2	88	0	8	8	888	8	8	8	8	8	8	8
A027349605	2009	1	1	1	24	2	3	412	5461				11122						6	39	3	1	1		2	250	250	2	8	2	1			A0273496	4	2	88	0	8	8	888	8	8	8	8	8	8	8
A027349606	2009	1	1	2	79	3	1	412	5461			5690	4854	7223					6	39	3	1	1		2	250	250	1	3	2	2			A0273496	2	2	88	0	8	8	888	8	8	8	8	8	8	8
A027399601	2009	1	1	2	54	1	3	412	5461	6757		4050	4763	5437	7654				1	10	3	1	1		2	80	80	1	3	2	1			A0273996	2	2	88	0	8	8	888	8	8	8	8	8	8	8
A027429601	2009	1	1	2	50	1	3	412	5461			4050	4763	5437					1	10	3	2	1		2	70	70	1	1	2	1			A0274296	3	1	2	0	8	8	888	8	8	8	8	8	8	8
A027449601	2009	1	1	2	81	2	1	412	5461			4742	4854	6019					1	10	3	1	1		2	30	30	1	3	4	2			A0274496	4	1	14	0	8	8	888	8	8	8	8	8	8	8
A027469602	2009	1	1	2	41	3	4	412	5461	19417			11311						4	21	3	1	1		2	450	450	1	1	1	1			A0274696	2	2	88	0	8	8	888	8	8	8	8	8	8	8
A027519601	2009	1	1	1	21	1	3	412	5461		12045	6806	11122	15159		16401			1	10	1	1	1		2	50	50	2	8	3	2			A0275196	2	2	88	0	8	8	888	8	8	8	8	8	8	8
A027659601	2009	1	1	2	47	2	2	412	5461			4643	5403	6094					1	10	3	1	1		2	100	100	1	4	1	1			A0276596	3	2	88	0	8	8	888	8	8	8	8	8	8	8
A027669601	2009	1	1	2	36	1	3	412	5461	13638		5434	5594	6772	14936				1	10	3	1	1		2	80	80	2	8	1	1			A0276696	3	2	88	0	8	8	888	8	8	8	8	8	8	8
A027799602	2009	1	1	2	44	1	2	412	5461	19417			7070						5	21	3	2	1		2	0	0	1	1	1	2			A0277996	2	2	88	0	8	8	888	8	8	8	8	8	8	8
A027819601	2009	1	1	1	67	3	2	412	5461		18719	3909	3824	4566		22100			6	31	3	2	1		2	200	200	1	1	1	1			A0278196	2	2	88	1	1	1	62	1	1	2	8	8	8	8
A027819602	2009	1	1	2	63	2	2	412	5461	11533		4037	3813	4478	13417				6	31	3	2	1		2	200	200	1	1	1	1			A0278196	4	1	2	0	8	8	888	8	8	8	8	8	8	8
A027819603	2009	1	1	1	37	1	4	412	5461	24109	29519	13449	8677	12519	28155	42084	87214	97095	6	31	3	2	1		2	200	200	1	1	2	1	A027819601	A027819602	A0278196	2	1	14	0	8	8	888	8	8	8	8	8	8	8
A027819604	2009	1	1	2	37	1	3	412	5461			5434	5594	6772					6	31	3	2	1		2	200	200	1	1	2	1			A0278196	2	2	88	0	8	8	888	8	8	8	8	8	8	8
A027849602	2009	1	1	2	29	4	4	412	5461		19551		12405						3	21	3	2	3		2	400	400	1	1	2	1			A0278496	3	2	88	0	8	8	888	8	8	8	8	8	8	8
A027879601	2009	1	1	1	44	2	2	412	5461			7871	8319	12040					4	21	3	2	3		2	300	300	1	1	1	1			A0278796	2	2	88	0	8	8	888	8	8	8	8	8	8	8
A027879602	2009	1	1	2	43	2	3	412	5461	19417	32574	4745	5656	6301	21833	37358	54640	49862	4	21	3	2	3		2	300	300	1	1	1	1			A0278796	3	2	88	0	8	8	888	8	8	8	8	8	8	8
A027909602	2009	1	1	2	37	1	3	412	5461	25124		10868	8391	10158	27761				3	21	3	2	3		2	120	120	1	1	1	2			A0279096	4	2	88	0	8	8	888	8	8	8	8	8	8	8
A027919601	2009	1	1	1	59	2	3	412	5461			14308	8506	15035					4	21	3	3	3		2	280	280	1	1	1	1			A0279196	3	2	88	1	1	1	55	1	1	2	8	8	8	8
A027919602	2009	1	1	2	54	2	1	412	5461		44320		6350						4	21	3	3	3		2	280	280	1	1	1	1			A0279196	4	2	88	1	1	1	46	1	1	2	8	8	8	8
A027919604	2009	1	1	1	27	2	3	412	5461				11395						4	21	3	3	3		2	280	280	2	8	1	1	A027919601	A027919602	A0279196	4	1	14	0	8	8	888	8	8	8	8	8	8	8
A027929603	2009	1	1	1	31	1	3	412	5461			11562	4562	7069					3	21	3	2	3		2	165	165	2	8	2	1			A0279296	2	2	88	0	8	8	888	8	8	8	8	8	8	8
A027939601	2009	1	1	1	37	3	3	412	5461	12695		13449	8677	12519	17628				2	11	3	1	3		2	300	300	1	1	1	1			A0279396	2	2	88	0	8	8	888	8	8	8	8	8	8	8
A027939602	2009	1	1	2	35	3	4	412	5461	13638		5434	5594	6772	14936				2	11	3	1	3		2	300	300	1	1	1	1			A0279396	2	2	88	0	8	8	888	8	8	8	8	8	8	8
A027969601	2009	1	1	1	74	1	2	412	5461			3535	3810	4509					2	11	3	1	3		2	35	35	1	1	2	2			A0279696	2	2	88	0	8	8	888	8	8	8	8	8	8	8
A027969602	2009	1	1	2	76	1	1	412	5461	25563	53801	4742	4854	6019	29726	61202	99853	104927	2	11	3	1	3		2	35	35	1	1	2	2			A0279696	4	2	88	1	1	1	61	1	1	2	8	8	8	8
A027979601	2009	1	1	1	38	2	3	412	5461			13449	8677	12519					2	11	3	1	4		2	200	200	1	1	2	1			A0279796	3	2	88	1	1	1	35	1	1	2	8	8	8	8
A027979602	2009	1	1	2	33	2	3	412	5461		24449	6559	5659	6786		30662			2	11	3	1	4		2	200	200	1	1	2	1			A0279796	2	2	88	0	8	8	888	8	8	8	8	8	8	8
A028299601	2009	1	1	1	71	2	1	401	5383		14614	3153	3755	3597		17756			2	11	1	1	2		2	58	58	1	1	4	2			A0282996	3	2	88	1	1	1	56	1	1	2	8	8	8	8
A028299602	2009	1	1	2	64	1	1	401	5383	8703		3600	3758	3573	8974				2	11	1	1	2		2	58	58	1	1	4	2			A0282996	4	1	14	1	1	1	56	1	1	2	8	8	8	8
A028309601	2009	1	1	2	68	2	2	401	5383	4284		3435	3547	3346	4598				1	10	1	1	2		2	42	42	1	3	3	2			A0283096	3	2	88	1	1	1	62	1	1	2	8	8	8	8
A028349601	2009	1	1	2	52	1	1	401	5383			3612	4694	4338					1	10	1	1	2		2	26	26	1	4	3	2			A0283496	4	1	14	1	1	1	50	1	1	2	8	8	8	8
A028429601	2009	1	1	2	42	1	3	401	5383			4231	5575	5028					3	23	1	1	2		2	80	80	1	4	4	1			A0284296	3	2	88	0	8	8	888	8	8	8	8	8	8	8
A028439601	2009	1	1	2	78	2	1	401	5383			4228	4785	4803					2	23	3	1	2		2	48	48	1	3	2	2			A0284396	2	2	88	1	1	1	76	1	1	2	8	8	8	8
A028489601	2009	1	1	2	54	1	4	401	5383	10197	17786	3612	4694	4338	10238	20802	19538	20121	2	23	1	1	2		2	100	100	1	2	4	2			A0284896	2	1	5	0	8	8	888	8	8	8	8	8	8	8
A028509601	2009	1	1	2	71	2	1	401	5383			5764	4946	7077					5	39	1	1	2		2	100	100	1	3	4	2			A0285096	4	2	88	1	1	1	71	1	4	2	8	8	8	8
A028509602	2009	1	1	1	43	1	1	401	5383	18710	22699		10933				27632		5	39	1	1	2		2	100	100	1	4	4	2		A028509601	A0285096	3	2	88	0	8	8	888	8	8	8	8	8	8	8
A028549601	2009	1	1	2	76	2	1	401	5383	13652	28766	4228	4785	4803	13678	36341	37047	38988	1	10	3	1	2		2	33	33	1	3	1	2			A0285496	2	2	88	1	1	1	41	1	1	2	8	8	8	8
A028609601	2009	1	1	2	69	3	1	401	5383	4284		3435	3547	3346	4598				5	32	3	1	2		2	205	205	1	3	1	2			A0286096	4	1	14	1	1	1	65	1	1	2	8	8	8	8
A028609602	2009	1	1	1	35	1	3	401	5383	9580	35538	11994	8552	9989	11790	49258	43036	54118	5	32	3	1	2		2	205	205	1	1	2	1		A028609601	A0286096	3	2	88	0	8	8	888	8	8	8	8	8	8	8
A028609603	2009	1	1	2	35	1	3	401	5383	10291		4846	5514	5403	9990				5	32	3	1	2		2	205	205	1	1	2	2			A0286096	4	2	88	0	8	8	888	8	8	8	8	8	8	8
A028679602	2009	1	1	2	24	1	4	401	5383			6507	7704	8390					2	13	2	1	2		2	120	120	2	8	2	9			A0286796	3	2	88	0	8	8	888	8	8	8	8	8	8	8
A028719601	2009	1	1	2	51	4	3	401	5383	15296		10835	7042	13015	15358				3	23	3	1	2		2	450	450	1	3	2	1			A0287196	4	2	88	0	8	8	888	8	8	8	8	8	8	8
A028719602	2009	1	1	1	27	4	3	401	5383		23228		12636						3	23	3	1	2		2	450	450	2	8	2	1		A028719601	A0287196	2	2	88	0	8	8	888	8	8	8	8	8	8	8
A028739601	2009	1	1	2	74	4	1	401	5383			3843	3709	3539					2	23	2	1	2		2	170	170	1	3	1	2			A0287396	4	2	88	1	1	1	61	1	1	2	8	8	8	8
A028739602	2009	1	1	1	40	2	3	401	5383	18710		7019	8199	9607	24229				2	23	2	1	2		2	170	170	2	8	1	2		A028739601	A0287396	3	2	88	0	8	8	888	8	8	8	8	8	8	8
A028899601	2009	1	1	1	48	1	1	401	5383			11330	8602	15264					3	21	1	1	2		2	40	40	1	1	4	1			A0288996	3	2	88	0	8	8	888	8	8	8	8	8	8	8
A028899602	2009	1	1	2	49	1	1	401	5383	11331		6211	5325	7294	11610				3	21	1	1	2		2	40	40	1	1	4	2			A0288996	4	2	88	0	8	8	888	8	8	8	8	8	8	8
A028919601	2009	1	1	2	58	1	1	401	5383				5350						2	23	1	1	2		2	60	60	1	4	4	2			A0289196	5	1	14	1	1	1	56	1	1	2	8	8	8	8
A028919602	2009	1	1	2	20	1	3	401	5383		17745	13013	7704	15120		24533			2	23	1	1	2		2	60	60	2	8	4	1		A028919601	A0289196	2	2	88	0	8	8	888	8	8	8	8	8	8	8
A028939601	2009	1	1	1	78	2	2	401	5383			3497	3687	3511					2	11	1	1	2		2	50	50	1	1	3	2			A0289396	4	1	14	1	1	1	63	1	1	2	8	8	8	8
A028939602	2009	1	1	2	73	2	1	401	5383			3843	3709	3539					2	11	1	1	2		2	50	50	1	1	3	2			A0289396	5	1	14	1	1	1	68	1	1	2	8	8	8	8
A028949601	2009	1	1	2	71	3	1	401	5383	5639		3843	3709	3539	5609				1	10	1	1	2		2	50	50	1	3	3	2			A0289496	4	1	14	1	1	1	68	1	1	2	8	8	8	8
A028979601	2009	1	1	2	70	2	1	401	5383	5639	11741	3843	3709	3539	5609	13821	17095	17487	1	10	3	1	2		2	39	39	1	3	2	2			A0289796	3	2	88	1	1	1	60	1	1	2	8	8	8	8
A028989602	2009	1	1	2	50	2	2	401	5383	10197	17786	3612	9389	8677	10238	20802	19538	20121	2	11	3	1	2		2	150	150	1	1	2	2			A0289896	4	1	14	0	8	8	888	8	8	8	8	8	8	8
A029289601	2009	1	1	2	27	3	4	412	5991			10092	8137	9218					2	13	3	1	1		2	250	250	2	8	2	2			A0292896	3	2	88	0	8	8	888	8	8	8	8	8	8	8
A029289602	2009	1	1	2	38	3	3	412	5991		26743	6224	6137	6939		25351			2	13	3	1	1		2	250	250	2	8	2	2			A0292896	4	1	4	0	8	8	888	8	8	8	8	8	8	8
A029299601	2009	1	1	1	52	2	3	412	5991	18892	21380	13093	8511	15612	24806	23499	30780	31891	2	11	3	1	1		2	200	200	1	1	1	1			A0292996	3	2	88	0	8	8	888	8	8	8	8	8	8	8
A029299602	2009	1	1	2	37	2	4	412	5991				6137						2	11	3	1	1		2	200	200	1	1	1	2			A0292996	3	2	88	0	8	8	888	8	8	8	8	8	8	8
A029409601	2009	1	1	2	25	2	4	412	5991	28724		10092	8137	9218	34148				2	13	3	1	1		2	210	210	2	8	2	1			A0294096	2	2	88	0	8	8	888	8	8	8	8	8	8	8
A029409602	2009	1	1	2	23	3	3	412	5991			8356	8575	10775					2	13	3	1	1		2	210	210	2	8	2	1			A0294096	3	2	88	0	8	8	888	8	8	8	8	8	8	8
A029529601	2009	1	1	2	24	1	3	412	5991				12802						2	19	3	1	1		2	80	80	2	8	2	1			A0295296	4	2	88	0	8	8	888	8	8	8	8	8	8	8
A029539601	2009	1	1	2	66	2	1	412	5991		38173	6617	7895	8595		35287			5	32	3	3	4		1	1000	83	1	3	2	1			A0295396	2	1	14	0	8	8	888	8	8	8	8	8	8	8
A029539603	2009	1	1	2	34	1	4	412	5991	24717		11267	12372	13907	28286				5	32	3	3	4		1	1000	83	1	1	1	1			A0295396	2	2	88	0	8	8	888	8	8	8	8	8	8	8
A029659601	2009	1	1	1	62	2	3	412	5991	9366	26503	6971	4748	7909	10085	25541	40517	41483	3	21	3	2	1		2	130	130	1	1	2	1			A0296596	3	2	88	0	8	8	888	8	8	8	8	8	8	8
A029659602	2009	1	1	2	57	2	2	412	5991	10266		8156	5955	10168	11329				3	21	3	2	1		2	130	130	1	1	2	1			A0296596	4	1	3	0	8	8	888	8	8	8	8	8	8	8
A029659603	2009	1	1	1	22	1	3	412	5991				12201						3	21	3	2	1		2	130	130	2	8	2	1	A029659601	A029659602	A0296596	3	2	88	0	8	8	888	8	8	8	8	8	8	8
A029769601	2009	1	1	1	48	3	2	412	5991	11709		9700	9574	13105	16430				3	21	3	1	1		2	300	300	1	1	2	1			A0297696	1	2	88	0	8	8	888	8	8	8	8	8	8	8
A029769602	2009	1	1	2	46	3	2	412	5991	7191		5318	5927	6245	7651				3	21	3	1	1		2	300	300	1	1	2	1			A0297696	2	2	88	0	8	8	888	8	8	8	8	8	8	8
A029769603	2009	1	1	2	22	3	4	412	5991	38086	30230	8356	8575	10775	46635	33435	115634	143997	3	21	3	1	1		2	300	300	2	8	2	2	A029769601	A029769602	A0297696	3	2	88	0	8	8	888	8	8	8	8	8	8	8
A029829601	2009	1	1	1	80	4	1	412	5991	11444		4492	4103	4509	11901				2	11	3	2	1		2	250	250	1	1	2	2			A0298296	2	2	88	1	1	1	60	1	1	2	8	8	8	8
A029879601	2009	1	1	2	22	3	4	412	5991	38086		8356	8575	10775	46635				1	10	3	1	1		2	170	170	2	8	2	1			A0298796	2	2	88	0	8	8	888	8	8	8	8	8	8	8
A029929601	2009	1	1	1	28	3	3	412	5991		17587	13493	9376	12456		19353			2	19	3	1	1		2	250	250	2	8	1	2			A0299296	3	2	88	0	8	8	888	8	8	8	8	8	8	8
A029929602	2009	1	1	2	27	3	4	412	5991			10092	8137	9218					2	19	3	1	1		2	250	250	2	8	2	1			A0299296	4	1	7	0	8	8	888	8	8	8	8	8	8	8
A029959601	2009	1	1	1	42	1	3	412	5991	11874	25779	9014	9126	12337	15967	29077	38443	46848	4	21	3	1	1		2	200	200	1	1	2	1			A0299596	3	2	88	0	8	8	888	8	8	8	8	8	8	8
A029959602	2009	1	1	2	37	1	3	412	5991	13061		6224	6137	6939	13167				4	21	3	1	1		2	200	200	1	1	2	2			A0299596	4	2	88	0	8	8	888	8	8	8	8	8	8	8
A029979601	2009	1	1	1	41	4	2	412	5991	11874			9126						1	10	3	1	1		2	300	300	1	4	1	2			A0299796	5	1	14	1	1	1	41	1	1	2	8	8	8	8
A030509605	2009	1	1	1	72	4	3	412	4038	16496	12365	6224	7042	7102	19760	12943	34645	41374	5	39	3	2	1		2	300	300	1	1	2	2			A0305096	2	2	88	0	8	8	888	8	8	8	8	8	8	8
A030509606	2009	1	1	2	72	4	1	412	4038			7586	6957	6986					5	39	3	2	1		2	300	300	1	1	2	2			A0305096	2	2	88	1	1	1	50	1	1	2	8	8	8	8
A030529602	2009	1	1	2	40	1	3	412	4038	15041		6683	5576	7940	17297				4	21	3	1	5		2	200	200	1	1	1	1			A0305296	2	2	88	0	8	8	888	8	8	8	8	8	8	8
A030539601	2009	1	1	1	54	3	3	412	4038	10187		4345	5737	6774	14862				4	21	3	2	5		2	400	400	1	1	1	1			A0305396	4	2	88	1	1	1	49	1	1	1	1	0	0	0
A030539602	2009	1	1	2	52	3	2	412	4038	6979		2852	3522	3426	8085				4	21	3	2	5		2	400	400	1	1	1	1			A0305396	4	2	88	1	1	1	47	1	1	2	8	8	8	8
A030539603	2009	1	1	1	27	3	4	412	4038	20049	17470	8297	6320	7659	27179	20702	55013	74142	4	21	3	2	5		2	400	400	2	8	1	1	A030539601	A030539602	A0305396	2	2	88	0	8	8	888	8	8	8	8	8	8	8
A030539604	2009	1	1	2	23	3	4	412	4038			5138	5780	6626					4	21	3	2	5		2	400	400	2	8	1	1	A030539601	A030539602	A0305396	3	2	88	0	8	8	888	8	8	8	8	8	8	8
A030559602	2009	1	1	2	51	3	1	412	4038	7851			3522						3	23	3	2	1		2	270	270	1	1	2	1			A0305596	3	2	88	0	8	8	888	8	8	8	8	8	8	8
A030559603	2009	1	1	1	28	2	4	412	4038	22556			6320						3	23	3	2	1		2	270	270	2	8	2	1		A030559602	A0305596	3	2	88	0	8	8	888	8	8	8	8	8	8	8
A030559604	2009	1	1	2	27	3	4	412	4038		13277	13848	5484	14732		13998			3	23	3	2	1		2	270	270	2	8	2	1		A030559602	A0305596	2	2	88	0	8	8	888	8	8	8	8	8	8	8
A030569601	2009	1	1	1	39	1	3	412	4038	9834	13364	9471	6416	7888	13966	15958	31719	42736	4	21	3	1	1		2	200	200	1	1	1	1			A0305696	4	2	88	1	1	1	37	1	1	2	8	8	8	8
A030569602	2009	1	1	2	35	1	3	412	4038	10564		3827	4136	4267	11833				4	21	3	1	1		2	200	200	1	1	1	1			A0305696	2	2	88	0	8	8	888	8	8	8	8	8	8	8
A030629601	2009	1	1	1	51	1	2	412	4038		5309	4345	5737	6774		6284			1	10	1	1	1		2	30	30	1	4	3	2			A0306296	4	1	3	0	8	8	888	8	8	8	8	8	8	8
A030669601	2009	1	1	1	53	2	2	412	4038	11460	7964	4345	5737	6774	16720	9427	36689	47516	4	21	3	2	1		2	250	250	1	1	1	1			A0306696	3	2	88	0	8	8	888	8	8	8	8	8	8	8
A030669602	2009	1	1	2	49	2	2	412	4038	8724		3270	3995	3840	10314				4	21	3	2	1		2	250	250	1	1	1	1			A0306696	4	2	88	0	8	8	888	8	8	8	8	8	8	8
A030669603	2009	1	1	1	22	2	3	412	4038		8179	4793	8224	9552		9329			4	21	3	2	1		2	250	250	2	8	1	1	A030669601	A030669602	A0306696	2	2	88	0	8	8	888	8	8	8	8	8	8	8
A030679601	2009	1	1	1	54	2	2	412	4038				9561						5	32	3	1	1		1	4000	333	1	1	2	1			A0306796	2	2	88	1	1	1	50	1	1	2	8	8	8	8
A030679602	2009	1	1	2	50	3	2	412	4038			7130	5870	8565					5	32	3	1	1		1	4000	333	1	1	2	1			A0306796	3	1	2	0	8	8	888	8	8	8	8	8	8	8
A030679603	2009	1	1	2	29	2	3	412	4038		22128	13848	9141	14171		23330			5	32	3	1	1		1	4000	333	2	8	2	1	A030679601	A030679602	A0306796	3	2	88	0	8	8	888	8	8	8	8	8	8	8
A030699601	2009	1	1	2	81	3	3	412	4038			3339	3590	3793					1	10	3	1	1		2	50	50	1	3	2	1			A0306996	4	2	88	0	8	8	888	8	8	8	8	8	8	8
A030729601	2009	1	1	2	43	2	3	412	4038	7521		3341	4182	3970	8649				3	23	3	1	1		2	200	200	1	4	1	1			A0307296	4	2	88	0	8	8	888	8	8	8	8	8	8	8
A030739601	2009	1	1	2	81	1	2	412	4038			3339	3590	3793					1	10	3	1	1		2	21	21	1	3	2	2			A0307396	4	2	88	0	8	8	888	8	8	8	8	8	8	8
A030779601	2009	1	1	2	81	1	1	412	4038			3339	3590	3793					1	10	3	1	1		2	29	29	1	3	1	2			A0307796	2	2	88	1	1	1	80	1	1	2	8	8	8	8
A030789602	2009	1	1	2	54	3	2	412	4038		15048	2852	3522	3426		15163			4	21	3	2	1		2	300	300	1	1	2	1			A0307896	1	2	88	0	8	8	888	8	8	8	8	8	8	8
A030789603	2009	1	1	2	30	3	4	412	4038			4619	4184	4276					4	21	3	2	1		2	300	300	2	8	2	1	A030789601	A030789602	A0307896	2	2	88	0	8	8	888	8	8	8	8	8	8	8
A030799601	2009	1	1	2	49	3	1	412	4038			4905	3995	5760					3	23	3	1	1		2	285	285	1	3	2	1			A0307996	4	2	88	1	1	1	41	1	1	2	8	8	8	8
A030799602	2009	1	1	2	23	3	4	412	4038				5780						3	23	3	1	1		2	285	285	2	8	2	1		A030799601	A0307996	3	2	88	0	8	8	888	8	8	8	8	8	8	8
A030809601	2009	1	1	2	80	2	1	412	4038		16226	3339	3590	3793		17660			1	10	2	1	1		2	30	30	1	3	1	2			A0308096	4	1	14	1	1	1	71	1	1	2	8	8	8	8
A030859601	2009	1	1	1	32	2	3	412	4038			8142	6747	8908					3	21	3	1	1		2	200	200	1	1	1	2			A0308596	4	2	88	0	8	8	888	8	8	8	8	8	8	8
A030859602	2009	1	1	2	40	2	2	412	4038		14747	3341	4182	3970		14166			3	21	3	1	1		2	200	200	1	1	1	2			A0308596	2	2	88	0	8	8	888	8	8	8	8	8	8	8
A030889602	2009	1	1	2	32	3	4	412	4038		11069	9238	5579	5701		11627			4	21	3	2	1		2	300	300	1	1	2	1			A0308896	4	2	88	0	8	8	888	8	8	8	8	8	8	8
A030909602	2009	1	1	2	45	3	3	412	4038	17448	14283		11985				28461		3	21	3	1	1		1	4000	333	1	1	2	1			A0309096	2	1	14	1	1	1	40	1	1	2	8	8	8	8
A030939601	2009	1	1	1	42	4	3	412	4038		12803	5543	6151	7586		15552			2	11	3	1	1		2	400	400	1	1	1	1			A0309396	3	2	88	0	8	8	888	8	8	8	8	8	8	8
A030939602	2009	1	1	2	36	4	2	412	4038	21129		3827	4136	4267	23667				2	11	3	1	1		2	400	400	1	1	5	1			A0309396	4	2	88	0	8	8	888	8	8	8	8	8	8	8
A030949602	2009	1	1	2	74	3	1	412	4038			3034	2783	2794					3	29	1	1	1		2	110	110	1	1	3	2			A0309496	2	2	88	1	1	1	71	1	1	2	8	8	8	8
A030949603	2009	1	1	2	80	3	1	412	4038			3339	3590	3793					3	29	1	1	1		2	110	110	1	3	3	2			A0309496	2	2	88	1	1	1	70	1	1	2	8	8	8	8
A031269601	2009	1	1	1	60	4	3	412	6380	6259	32351	6355	6743	7209	7274	41570	33913	43402	4	21	3	2	3		2	350	350	1	1	2	1			A0312696	3	2	88	1	1	1	53	1	1	1	1	0	0	0
A031269602	2009	1	1	2	56	3	1	412	6380	6860		7434	8456	9269	8171				4	21	3	2	3		2	350	350	1	1	2	1			A0312696	4	1	14	0	8	8	888	8	8	8	8	8	8	8
A031269603	2009	1	1	2	32	3	4	412	6380	15136		10271	8815	9508	18061				4	21	3	2	3		2	350	350	2	8	2	9	A031269601	A031269602	A0312696	2	2	88	0	8	8	888	8	8	8	8	8	8	8
A031299601	2009	1	1	1	69	1	1	412	6380			6887	6701	7198					3	21	3	1	3		2	50	50	1	1	2	2			A0312996	2	2	88	0	8	8	888	8	8	8	8	8	8	8
A031299602	2009	1	1	2	61	1	1	412	6380			7113	6682	7059					3	21	3	1	3		2	50	50	1	1	2	2			A0312996	3	2	88	1	1	1	51	1	1	2	8	8	8	8
A031339601	2009	1	1	1	31	2	4	412	6380	9685			10660						4	21	3	1	3		2	250	250	1	1	2	1			A0313396	3	2	88	0	8	8	888	8	8	8	8	8	8	8
A031339602	2009	1	1	2	27	2	4	412	6380	23631	16315	13848	8665	12605	34148	21298	51247	66655	4	21	3	1	3		2	250	250	1	1	2	1			A0313396	2	2	88	0	8	8	888	8	8	8	8	8	8	8
A031349602	2009	1	1	2	44	1	4	412	6380	13979			8810						3	23	3	1	3		2	0	0	1	1	1	1			A0313496	1	2	88	0	8	8	888	8	8	8	8	8	8	8
A031389601	2009	1	1	1	46	2	1	412	6380	8802	27622		10196				29719		4	21	3	1	3		2	250	250	1	1	1	1			A0313896	2	2	88	0	8	8	888	8	8	8	8	8	8	8
A031389602	2009	1	1	2	40	2	3	412	6380	6990		7430	6608	8829	15617				4	21	3	1	3		2	250	250	1	1	1	1			A0313896	2	2	88	0	8	8	888	8	8	8	8	8	8	8
A031409601	2009	1	1	2	40	2	4	412	6380	6990		5573	6608	6621	7808				2	23	3	3	3		2	200	200	1	4	1	1			A0314096	3	2	88	0	8	8	888	8	8	8	8	8	8	8
A031459602	2009	1	1	1	79	1	2	412	6380			4606	4370	4624					2	11	3	1	3		2	41	41	1	1	2	2			A0314596	5	2	88	0	8	8	888	8	8	8	8	8	8	8
A031459603	2009	1	1	2	75	1	2	412	6380	25563		5569	5672	6325	29256				2	11	3	1	3		2	41	41	1	1	2	2			A0314596	3	2	88	0	8	8	888	8	8	8	8	8	8	8
A031489601	2009	1	1	1	51	3	4	412	6380	10651	19573	10869	12749	15612	15096	28685	19323	25025	3	21	3	2	5		2	300	300	1	1	2	1			A0314896	3	2	88	1	1	1	47	1	1	2	8	8	8	8
A031529601	2009	1	1	1	34	1	3	412	6380	9685	26575	13580	10660	14857	14821	40672	31049	47145	3	21	3	1	1		2	150	150	1	1	2	1			A0315296	2	2	88	0	8	8	888	8	8	8	8	8	8	8
A031529602	2009	1	1	2	33	1	3	412	6380	11352		7703	6611	7131	13546				3	21	3	1	1		2	150	150	1	1	2	1			A0315296	3	1	7	0	8	8	888	8	8	8	8	8	8	8
A031559601	2009	1	1	1	46	3	4	412	6380				12558						5	32	3	2	3		2	400	400	1	1	1	1		A031559603	A0315596	3	2	88	0	8	8	888	8	8	8	8	8	8	8
A031559603	2009	1	1	2	70	4	1	412	6380			10122	7328	14699					5	32	3	2	3		2	400	400	1	3	1	1			A0315596	2	2	88	0	8	8	888	8	8	8	8	8	8	8
A031599601	2009	1	1	1	47	2	3	412	6380	8802			10196						5	21	3	1	3		2	300	300	1	1	1	1			A0315996	2	2	88	0	8	8	888	8	8	8	8	8	8	8
A031599602	2009	1	1	2	43	2	3	412	6380	6990	27183		6608				30398		5	21	3	1	3		2	300	300	1	1	1	1			A0315996	2	2	88	0	8	8	888	8	8	8	8	8	8	8
A031609601	2009	1	1	1	55	2	1	412	6380	24398		14308	9317	14490	27650				5	32	3	2	3		2	200	200	1	1	1	1		A031609605	A0316096	2	2	88	0	8	8	888	8	8	8	8	8	8	8
A031609603	2009	1	1	1	23	2	3	412	6380		48934	13323	13881	17449		58227			5	32	3	2	3		2	200	200	2	8	1	2	A031609601		A0316096	3	2	88	0	8	8	888	8	8	8	8	8	8	8
A031609604	2009	1	1	2	21	2	3	412	6380				11415						5	32	3	2	3		2	200	200	2	8	1	2	A031609601		A0316096	3	2	88	0	8	8	888	8	8	8	8	8	8	8
A031609605	2009	1	1	2	78	3	1	412	6380			9282	7089	10542					5	32	3	2	3		2	200	200	1	3	1	2			A0316096	2	2	88	0	8	8	888	8	8	8	8	8	8	8
A031659601	2009	1	1	1	44	1	3	412	6380			9245	9719	12652					2	11	1	1	3		2	80	80	1	1	2	1			A0316596	4	2	88	0	8	8	888	8	8	8	8	8	8	8
A031659602	2009	1	1	2	56	1	2	412	6380	10290	16089	5576	6342	6952	12257	20175	15027	16372	2	11	1	1	3		2	80	80	1	1	1	1			A0316596	3	2	88	0	8	8	888	8	8	8	8	8	8	8
A031699604	2009	1	1	1	68	4	2	412	6380	5164		4591	4468	4799	6097				3	27	3	3	1		2	450	450	1	1	2	1			A0316996	3	1	7	1	1	1	47	1	1	2	8	8	8	8
A031699605	2009	1	1	2	60	4	2	412	6380	4152		4742	4455	4706	4799				3	27	3	3	1		2	450	450	1	1	2	1			A0316996	2	2	88	0	8	8	888	8	8	8	8	8	8	8
A031769601	2009	1	1	2	55	2	3	412	6380	7717		8364	6342	10428	9192				3	21	3	2	4		2	200	200	1	1	2	2			A0317696	2	2	88	0	8	8	888	8	8	8	8	8	8	8
A031769602	2009	1	1	1	63	3	3	412	6380	7041		7149	5057	8111	8183				3	21	3	2	4		2	200	200	1	1	2	1			A0317696	3	2	88	1	1	1	63	1	1	1	1	0	0	0
A031769603	2009	1	1	2	26	2	4	412	6380		24473		8665						3	21	3	2	4		2	200	200	2	8	2	1	A031769602	A031769601	A0317696	1	2	88	0	8	8	888	8	8	8	8	8	8	8
A031809601	2009	1	1	1	44	1	1	412	6380				12717						4	29	3	1	1		2	64	64	1	4	2	1			A0318096	3	2	88	1	1	1	36	0	5	2	8	8	8	8
A031869601	2009	1	1	1	42	4	3	412	6380	8926	23601	9245	9719	12652	12956	35493	24133	36762	2	11	3	2	1		1	7000	583	1	1	2	1			A0318696	3	2	88	1	1	1	41	0	5	2	8	8	8	8
A031869602	2009	1	1	2	50	4	3	412	6380	4865		4757	5564	5714	5475				2	11	3	2	1		1	7000	583	1	1	2	1			A0318696	2	2	88	0	8	8	888	8	8	8	8	8	8	8
A031909603	2009	1	1	1	33	1	4	412	6380	19371			12584						3	23	3	2	1		1	1900	158	2	8	2	2			A0319096	3	2	88	0	8	8	888	8	8	8	8	8	8	8
A031929601	2009	1	1	2	74	2	1	412	6380	5380	12207	5061	4397	4660	5998	15328	14930	16364	1	10	3	1	1		2	35	35	1	3	2	2			A0319296	4	1	7	1	1	1	54	1	1	2	8	8	8	8
A031979601	2009	1	1	2	52	3	1	412	6380	9730	18493	9513	11129	11428	10949	23070	17064	18828	2	11	3	1	1		2	200	200	1	1	1	2			A0319796	3	1	3	0	8	8	888	8	8	8	8	8	8	8
A032549602	2009	1	1	2	47	4	4	401	3432	5871		3689	4245	4332	6346				5	32	3	2	2		1	10000	833	1	1	2	1			A0325496	2	2	88	0	8	8	888	8	8	8	8	8	8	8
A032549603	2009	1	1	1	20	4	3	401	3432	34050	22417	5407	8738	10776	40925	26116	100143	94443	5	32	3	2	2		1	10000	833	2	8	2	1		A032549602	A0325496	3	2	88	0	8	8	888	8	8	8	8	8	8	8
A032549605	2009	1	1	2	79	4	1	401	3432			3767	3814	4279					5	32	3	2	2		1	10000	833	1	3	2	2			A0325496	3	2	88	0	8	8	888	8	8	8	8	8	8	8
A032579601	2009	1	1	2	42	4	4	401	3432			3016	3555	3583					3	23	3	2	2		1	10000	833	1	1	2	1			A0325796	4	1	7	0	8	8	888	8	8	8	8	8	8	8
A032589602	2009	1	1	2	49	4	3	401	3432	2935		4427	3396	5199	6346				3	23	3	1	2		2	1000	1000	1	1	2	1			A0325896	2	2	88	0	8	8	888	8	8	8	8	8	8	8
A032589603	2009	1	1	2	20	4	3	401	3432	24236			4913						3	23	3	1	2		2	1000	1000	2	8	2	1		A032589602	A0325896	2	1	1	0	8	8	888	8	8	8	8	8	8	8
A032609601	2009	1	1	2	58	4	2	401	3432	4191	13456	4526	5118	11286	9396	13920	16457	14344	3	21	3	3	2		2	1000	1000	1	1	2	1			A0326096	4	1	14	0	8	8	888	8	8	8	8	8	8	8
A032609602	2009	1	1	1	62	4	3	401	3432	3823			4081						3	21	3	3	2		2	1000	1000	1	1	2	1			A0326096	3	2	88	0	8	8	888	8	8	8	8	8	8	8
A032619602	2009	1	1	2	47	4	4	401	3432	5871			5094						3	21	3	2	2		1	10000	833	1	1	2	1			A0326196	2	2	88	0	8	8	888	8	8	8	8	8	8	8
A032659601	2009	1	1	2	46	4	4	401	3432	2935	7340	2951	3396	3466	3173	8130	8208	8966	4	23	3	2	2		2	550	550	1	1	2	1			A0326596	2	2	88	0	8	8	888	8	8	8	8	8	8	8
A032669601	2009	1	1	1	72	4	4	401	3432	8326	12708	3370	2394	3846	9118	13587	19983	19092	3	21	3	3	2		2	300	300	1	1	1	1			A0326696	3	2	88	0	8	8	888	8	8	8	8	8	8	8
A032669602	2009	1	1	2	70	4	1	401	3432			4108	2365	3783					3	21	3	3	2		2	300	300	1	1	1	1			A0326696	2	2	88	1	1	1	60	1	1	2	8	8	8	8
A032669603	2009	1	1	2	34	3	4	401	3432				3557						3	21	3	3	2		2	300	300	2	8	1	1	A032669601	A032669602	A0326696	3	2	88	0	8	8	888	8	8	8	8	8	8	8
A032679601	2009	1	1	1	58	3	3	401	3432	9853		7389	12030	14115	11736				3	21	3	2	2		1	4000	333	1	1	2	2			A0326796	2	2	88	1	1	1	51	1	1	2	8	8	8	8
A032719601	2009	1	1	1	50	1	4	401	3432	5141		3921	4876	6114	6858				5	21	3	2	2		2	0	0	1	1	1	1			A0327196	2	1	2	0	8	8	888	8	8	8	8	8	8	8
A032719602	2009	1	1	2	46	1	4	401	3432	3914		2951	3396	3466	4231				5	21	3	2	2		2	0	0	1	1	1	1			A0327196	2	2	88	0	8	8	888	8	8	8	8	8	8	8
A032719603	2009	1	1	1	22	1	3	401	3432	25144	16812	4326	6991	8621	33575	19587	75107	70832	5	21	3	2	2		2	0	0	2	8	1	2	A032719601	A032719602	A0327196	2	2	88	0	8	8	888	8	8	8	8	8	8	8
A032749602	2009	1	1	2	43	3	4	401	3432	7591		3016	3555	3583	7982				3	21	3	2	2		2	350	350	1	1	2	1			A0327496	2	2	88	0	8	8	888	8	8	8	8	8	8	8
A032789602	2009	1	1	1	57	3	4	401	3432	6568		6568	5347	6273	7824				4	32	3	2	2		1	4000	333	1	1	2	1		A032789605	A0327896	1	2	88	0	8	8	888	8	8	8	8	8	8	8
A032789605	2009	1	1	2	90	4	2	401	3432			4018	4068	4564					4	32	3	2	2		1	4000	333	1	3	2	2			A0327896	2	2	88	1	1	1	85	1	1	2	8	8	8	8
A032839601	2009	1	1	1	48	4	3	401	3432	7170	23101	5383	5485	7273	10220	29001	32548	36025	4	21	3	3	2		1	25000	2083	1	1	2	1			A0328396	1	2	88	1	1	1	46	1	3	2	8	8	8	8
A032839602	2009	1	1	2	46	4	4	401	3432	4403		2951	3396	3466	4759				4	21	3	3	2		1	25000	2083	1	1	2	1			A0328396	3	1	14	1	1	1	41	1	1	2	8	8	8	8
A032839603	2009	1	1	1	20	4	3	401	3432			4326	6991	8621					4	21	3	3	2		1	25000	2083	2	8	2	1	A032839601	A032839602	A0328396	1	2	88	0	8	8	888	8	8	8	8	8	8	8
A032869601	2009	1	1	1	37	3	4	401	3432	9927	13735	8548	5453	7119	12889	16753	18295	19720	4	21	3	2	2		1	5000	417	1	1	2	1			A0328696	3	2	88	0	8	8	888	8	8	8	8	8	8	8
A032869602	2009	1	1	2	31	4	4	401	3432			4169	3557	3859					4	21	3	2	2		1	5000	417	1	1	2	1			A0328696	3	2	88	0	8	8	888	8	8	8	8	8	8	8
A032879601	2009	1	1	1	38	4	4	401	3432			8548	5453	7119					2	11	3	2	2		2	350	350	1	1	1	1			A0328796	2	2	88	0	8	8	888	8	8	8	8	8	8	8
A032889601	2009	1	1	1	60	4	4	401	3432				4081						3	21	3	2	2		1	4500	375	1	1	2	2			A0328896	2	2	88	0	8	8	888	8	8	8	8	8	8	8
A032889602	2009	1	1	2	57	4	3	401	3432	8382			5118						3	21	3	2	2		1	4500	375	1	1	2	2			A0328896	4	1	14	0	8	8	888	8	8	8	8	8	8	8
A032899601	2009	1	1	1	50	4	4	401	3432		16370		9753						4	21	3	2	2		1	15000	1250	1	1	2	1			A0328996	2	2	88	0	8	8	888	8	8	8	8	8	8	8
A032899602	2009	1	1	2	46	4	4	401	3432	8806		11805	6792	13863	9519				4	21	3	2	2		1	15000	1250	1	1	2	1			A0328996	2	2	88	0	8	8	888	8	8	8	8	8	8	8
A032919602	2009	1	1	2	45	4	4	401	3432	5871		5902	12521	13863	6346				4	21	3	2	2		1	6500	542	1	1	2	1			A0329196	4	2	88	0	8	8	888	8	8	8	8	8	8	8
A032929602	2009	1	1	2	41	4	4	401	3432		15156	4524	4443	4479		14871			5	21	3	2	2		1	7000	583	1	1	2	1			A0329296	3	2	88	0	8	8	888	8	8	8	8	8	8	8
A032939601	2009	1	1	1	70	4	4	401	3432	5550		2247	2394	2564	6079				2	11	3	2	2		2	300	300	1	1	2	1			A0329396	2	1	10	1	1	1	68	1	1	2	8	8	8	8
A032939602	2009	1	1	2	60	4	3	401	3432		11118	2566	2396	2547		11782			2	11	3	2	2		2	300	300	1	1	2	1			A0329396	3	2	88	0	8	8	888	8	8	8	8	8	8	8
A033419601	2009	1	1	1	79	3	1	412	5169	6582		3732	3540	3746	6845				2	11	3	2	5		2	80	80	1	1	1	2			A0334196	4	2	88	1	1	1	49	1	1	2	8	8	8	8
A033439601	2009	1	1	2	77	1	1	412	5169			4512	4595	5124					1	10	3	2	1		2	28	28	1	3	1	2			A0334396	3	2	88	0	8	8	888	8	8	8	8	8	8	8
A033449601	2009	1	1	1	27	3	4	412	5169	10693	11180	11210	8089	10348	13046	21530	17604	47451	1	10	3	1	1		2	160	160	2	8	2	1			A0334496	2	2	88	0	8	8	888	8	8	8	8	8	8	8
A033519601	2009	1	1	1	62	3	4	412	5169		33697	3861	4097	4380		56213			3	21	3	1	5		2	250	250	1	1	2	2			A0335196	2	2	88	1	1	1	45	1	1	2	8	8	8	8
A033519602	2009	1	1	2	53	3	3	412	5169	5583		3854	4508	4629	5821				3	21	3	1	5		2	250	250	1	1	2	1			A0335196	3	2	88	0	8	8	888	8	8	8	8	8	8	8
A033519603	2009	1	1	1	23	3	3	412	5169	34050		6476	10527	12905	40925				3	21	3	1	5		2	250	250	2	8	2	1	A033519601	A033519602	A0335196	4	2	88	0	8	8	888	8	8	8	8	8	8	8
A033529601	2009	1	1	1	59	2	3	412	5169			14308	6038	15035					5	21	3	3	5		2	300	300	1	1	1	2			A0335296	3	2	88	0	8	8	888	8	8	8	8	8	8	8
A033529602	2009	1	1	2	53	2	1	412	5169	9305		9634	4508	11572	19404				5	21	3	3	5		2	300	300	1	1	1	2			A0335296	2	2	88	0	8	8	888	8	8	8	8	8	8	8
A033529603	2009	1	1	1	30	2	3	412	5169	18526	51402		8636				90449		5	21	3	3	5		2	300	300	2	8	1	2	A033529601	A033529602	A0335296	3	2	88	0	8	8	888	8	8	8	8	8	8	8
A033529604	2009	1	1	2	28	2	4	412	5169				7020						5	21	3	3	5		2	300	300	2	8	1	2	A033529601	A033529602	A0335296	3	2	88	0	8	8	888	8	8	8	8	8	8	8
A033529605	2009	1	1	2	26	2	4	412	5169				7020						5	21	3	3	5		2	300	300	2	8	2	2	A033529601	A033529602	A0335296	3	1	3	0	8	8	888	8	8	8	8	8	8	8
A033559601	2009	1	1	2	53	1	2	412	5169	3722		3854	4508	4629	3881				2	23	3	2	5		2	100	100	1	1	1	1			A0335596	3	2	88	0	8	8	888	8	8	8	8	8	8	8
A033559602	2009	1	1	2	27	1	4	412	5169	18080		8385	7020	7659	18608				2	23	3	2	5		2	100	100	2	8	1	1		A033559601	A0335596	3	2	88	0	8	8	888	8	8	8	8	8	8	8
A033589604	2009	1	1	1	76	3	2	412	5169	19747		5597	10621	11239	20536				3	22	3	2	1		2	100	100	1	1	1	2			A0335896	2	2	88	0	8	8	888	8	8	8	8	8	8	8
A033619602	2009	1	1	2	53	3	1	412	5169	3722		7707	4508	9258	7762				4	21	3	2	5		2	300	300	1	1	2	1			A0336196	2	2	88	1	1	1	53	1	1	2	8	8	8	8
A033619603	2009	1	1	2	33	3	4	412	5169	8686	49486		5356				91051		4	21	3	2	5		2	300	300	2	8	2	1	A033619601	A033619602	A0336196	2	2	88	0	8	8	888	8	8	8	8	8	8	8
A033619604	2009	1	1	1	28	2	4	412	5169	10693			8089						4	21	3	2	5		2	300	300	2	8	2	1	A033619601	A033619602	A0336196	1	2	88	0	8	8	888	8	8	8	8	8	8	8
A033709602	2009	1	1	2	32	3	4	412	5169	17371		6240	5356	5777	19204				3	23	3	2	1		2	300	300	2	8	1	1			A0337096	3	2	88	0	8	8	888	8	8	8	8	8	8	8
A033809601	2009	1	1	1	34	1	3	412	5169	7410		11001	8636	12036	10506				3	21	3	1	1		2	150	150	1	1	1	2			A0338096	3	2	88	0	8	8	888	8	8	8	8	8	8	8
A033839601	2009	1	1	1	64	4	3	412	5169	5986		3861	4097	4380	6445				7	39	3	2	4		2	800	800	1	1	1	1			A0338396	1	2	88	1	1	1	59	1	1	2	8	8	8	8
A033839602	2009	1	1	2	54	4	1	412	5169	6204		3854	4508	4629	6468				7	39	3	2	4		2	800	800	1	1	1	1			A0338396	2	2	88	0	8	8	888	8	8	8	8	8	8	8
A033839603	2009	1	1	2	27	4	3	412	5169			8385	7020	7659					7	39	3	2	4		2	800	800	2	8	2	1	A033839601	A033839602	A0338396	2	2	88	0	8	8	888	8	8	8	8	8	8	8
A033839604	2009	1	1	2	30	4	3	412	5169		49486	6240	5356	5777		58403			7	39	3	2	4		2	800	800	1	1	2	1	A033839601	A033839602	A0338396	2	1	3	0	8	8	888	8	8	8	8	8	8	8
A033839605	2009	1	1	1	41	4	4	412	5169	11382		7489	7874	10250	15306				7	39	3	2	4		2	800	800	1	1	2	1			A0338396	2	1	7	0	8	8	888	8	8	8	8	8	8	8
A033859601	2009	1	1	1	68	2	3	412	5169				3619						2	11	3	3	4		2	100	100	1	1	1	2			A0338596	3	2	88	0	8	8	888	8	8	8	8	8	8	8
A033869602	2009	1	1	2	47	2	3	412	5169	4136			5114						4	21	3	1	4		2	200	200	1	1	1	2			A0338696	3	2	88	1	1	1	30	1	1	2	8	8	8	8
A033889601	2009	1	1	2	66	2	1	412	5169	6255		3665	3406	3570	6972				2	23	3	2	4		2	58	58	1	3	1	2			A0338896	3	2	88	1	1	1	55	1	1	2	8	8	8	8
A033889603	2009	1	1	2	34	1	4	412	5169			6240	5356	5777					2	23	3	2	4		2	58	58	2	8	1	2		A033889601	A0338896	4	1	14	0	8	8	888	8	8	8	8	8	8	8
A033899601	2009	1	1	2	35	1	3	412	5169	7512		5171	5295	5765	7573				1	10	3	1	4		2	0	0	2	8	1	1			A0338996	3	2	88	0	8	8	888	8	8	8	8	8	8	8
A033949602	2009	1	1	2	53	2	1	412	5169			3854	4508	4629					3	21	3	1	5		2	200	200	1	1	1	1			A0339496	4	2	88	1	1	1	30	1	1	2	8	8	8	8
A033949603	2009	1	1	1	33	2	3	412	5169	11116		11001	8636	12036	15759				3	21	3	1	5		2	200	200	2	8	1	1	A033949601	A033949602	A0339496	3	2	88	0	8	8	888	8	8	8	8	8	8	8
A033959601	2009	1	1	1	39	2	3	412	5169	13987		12797	8212	10658	17876				4	21	1	1	5		2	230	230	1	1	1	1			A0339596	2	2	88	0	8	8	888	8	8	8	8	8	8	8
A033959602	2009	1	1	2	37	2	3	412	5169			5171	5295	5765					4	21	1	1	5		2	230	230	1	1	1	1			A0339596	3	1	2	0	8	8	888	8	8	8	8	8	8	8
A033979602	2009	1	1	2	52	1	2	412	5169	7444	49504	7707	9016	9258	7762	58486	55296	100003	4	21	3	1	1		2	90	90	1	1	2	1			A0339796	2	2	88	1	1	1	47	1	1	2	8	8	8	8
A033979604	2009	1	1	1	24	1	3	412	5169	34050		12952	13881	17449	40925				4	21	3	1	1		2	90	90	2	8	2	1		A033979602	A0339796	3	2	88	0	8	8	888	8	8	8	8	8	8	8
A033989601	2009	1	1	1	53	1	1	412	5169			7827	7343	12204					4	21	3	1	5		1	500	42	1	1	1	2			A0339896	2	2	88	0	8	8	888	8	8	8	8	8	8	8
A033989602	2009	1	1	2	51	1	2	412	5169			5138	4508	6172					4	21	3	1	5		1	500	42	1	1	1	2			A0339896	2	2	88	1	1	1	51	1	1	2	8	8	8	8
A033989603	2009	1	1	2	26	1	3	412	5169				7020						4	21	3	1	5		1	500	42	2	8	1	2	A033989601	A033989602	A0339896	2	2	88	0	8	8	888	8	8	8	8	8	8	8
A033989604	2009	1	1	1	24	1	3	412	5169	34050		8635	10527	17207	40925				4	21	3	1	5		1	500	42	2	8	1	2	A033989601	A033989602	A0339896	2	2	88	0	8	8	888	8	8	8	8	8	8	8
A034439602	2009	1	1	2	38	1	3	412	2853	12059		5138	4384	4297	12771				4	21	3	1	5		2	200	200	1	1	1	1			A0344396	3	2	88	0	8	8	888	8	8	8	8	8	8	8
A034499602	2009	1	1	2	36	2	2	412	2853	12059	13796	2569	5846	5729	12771	16348	38680	35940	4	21	3	1	3		2	250	250	1	1	1	1			A0344996	3	2	88	0	8	8	888	8	8	8	8	8	8	8
A034589601	2009	1	1	1	48	1	4	412	2853	10811			4560						5	21	3	1	3		1	2400	200	1	1	1	1			A0345896	3	2	88	0	8	8	888	8	8	8	8	8	8	8
A034589602	2009	1	1	2	34	1	3	412	2853			4134	2957	3588					5	21	3	1	3		1	2400	200	1	1	1	1			A0345896	2	2	88	0	8	8	888	8	8	8	8	8	8	8
A034659601	2009	1	1	1	30	1	3	412	2853		14976	5466	4768	5980		21487			4	21	3	1	3		2	180	180	1	1	2	1			A0346596	3	2	88	0	8	8	888	8	8	8	8	8	8	8
A034659602	2009	1	1	2	29	1	3	412	2853			4166	3876	3805					4	21	3	1	3		2	180	180	1	1	2	1			A0346596	4	2	88	0	8	8	888	8	8	8	8	8	8	8
A034679601	2009	1	1	1	47	1	4	412	2853	10811			4560						2	23	3	1	3		2	0	0	1	2	1	1		A034679602	A0346796	4	2	88	1	1	1	42	1	1	2	8	8	8	8
A034679602	2009	1	1	2	83	1	1	412	2853		33709	4483	2537	5092		42586			2	23	3	1	3		2	0	0	1	3	1	2			A0346796	2	1	14	1	1	1	80	1	1	2	8	8	8	8
A034729602	2009	1	1	2	53	3	1	412	2853	11950		1915	4977	4600	13088				4	21	3	2	3		2	400	400	1	1	2	1			A0347296	3	2	88	0	8	8	888	8	8	8	8	8	8	8
A034729604	2009	1	1	1	25	3	3	412	2853			5570	8931	10283					4	21	3	2	3		2	400	400	2	8	2	1	A034729601	A034729602	A0347296	4	2	88	0	8	8	888	8	8	8	8	8	8	8
A034739602	2009	1	1	2	40	3	4	412	2853	8585		4486	4433	3998	9334				3	21	3	3	3		1	4000	333	1	1	2	1			A0347396	3	2	88	0	8	8	888	8	8	8	8	8	8	8
A034769602	2009	1	1	2	34	3	3	412	2853			4651	3942	3827					4	21	3	1	3		2	400	400	1	1	2	1			A0347696	2	2	88	0	8	8	888	8	8	8	8	8	8	8
A034799601	2009	1	1	1	46	2	4	412	2853			4004	4560	5410					4	21	3	1	3		1	3000	250	1	1	1	1			A0347996	2	2	88	0	8	8	888	8	8	8	8	8	8	8
A034799602	2009	1	1	2	42	2	4	412	2853			2243	2955	2665					4	21	3	1	3		1	3000	250	1	1	1	1			A0347996	3	2	88	0	8	8	888	8	8	8	8	8	8	8
A034809601	2009	1	1	1	39	3	3	412	2853	11226		10597	4534	7413	15072				7	39	3	2	3		2	500	500	1	1	1	1		A034809606	A0348096	3	2	88	0	8	8	888	8	8	8	8	8	8	8
A034809602	2009	1	1	2	40	3	3	412	2853	8585		3739	2955	3731	9334				7	39	3	2	3		2	500	500	1	1	1	1			A0348096	1	2	88	0	8	8	888	8	8	8	8	8	8	8
A034809605	2009	1	1	1	33	3	3	412	2853				4768						7	39	3	2	3		2	500	500	2	8	1	1		A034809606	A0348096	3	2	88	0	8	8	888	8	8	8	8	8	8	8
A034809606	2009	1	1	2	58	3	3	412	2853		18133		2836						7	39	3	2	3		2	500	500	1	3	1	1			A0348096	3	1	10	0	8	8	888	8	8	8	8	8	8	8
A034819601	2009	1	1	2	49	1	3	412	2853	4979		2195	2823	2578	5566				3	23	3	2	3		2	170	170	1	3	2	1			A0348196	4	2	88	0	8	8	888	8	8	8	8	8	8	8
A034819602	2009	1	1	1	28	1	4	412	2853	12873	13610	5570	4466	5141	16499	18720	38267	41258	3	23	3	2	3		2	170	170	2	8	2	1		A034819601	A0348196	4	2	88	0	8	8	888	8	8	8	8	8	8	8
A034819603	2009	1	1	2	25	1	3	412	2853			4166	3876	3805					3	23	3	2	3		2	170	170	2	8	2	1		A034819601	A0348196	4	1	14	0	8	8	888	8	8	8	8	8	8	8
A034839602	2009	1	1	2	39	2	3	412	2853		13796	2569	3654	3580		16348			5	21	3	1	3		2	300	300	1	1	1	1			A0348396	2	2	88	0	8	8	888	8	8	8	8	8	8	8
A034869601	2009	1	1	2	71	2	1	412	2853			2037	1966	1876					1	10	3	2	3		2	33	33	1	3	2	2			A0348696	4	1	14	0	8	8	888	8	8	8	8	8	8	8
A034889601	2009	1	1	2	74	2	1	412	2853			8148	7865	7503					5	21	3	2	3		2	100	100	1	1	1	2			A0348896	4	2	88	0	8	8	888	8	8	8	8	8	8	8
A034919601	2009	1	1	1	37	1	3	412	2853			6358	4534	5295					5	26	3	1	3		2	200	200	1	1	2	1			A0349196	2	2	88	0	8	8	888	8	8	8	8	8	8	8
A034919602	2009	1	1	2	34	1	3	412	2853	20913		3101	2957	2870	24288				5	26	3	1	3		2	200	200	1	1	2	1			A0349196	2	2	88	0	8	8	888	8	8	8	8	8	8	8
A034919605	2009	1	1	1	30	1	4	412	2853			5466	4768	5980					5	26	3	1	3		2	200	200	2	8	2	1			A0349196	3	1	3	0	8	8	888	8	8	8	8	8	8	8
A034939601	2009	1	1	1	59	1	4	412	2853		13090		5000						3	21	3	1	3		2	150	150	1	1	1	1			A0349396	1	2	88	0	8	8	888	8	8	8	8	8	8	8
A034939602	2009	1	1	2	51	2	3	412	2853	8962		5744	3733	6900	9816				3	21	3	1	3		2	150	150	1	1	1	1			A0349396	2	2	88	0	8	8	888	8	8	8	8	8	8	8
A034949601	2009	1	1	2	46	2	3	412	2853	6639		2195	2823	2578	7421				4	21	3	3	3		2	200	200	1	1	2	1			A0349496	2	2	88	0	8	8	888	8	8	8	8	8	8	8
A034949602	2009	1	1	1	24	2	3	412	2853			3218	5811	6412					4	21	3	3	3		2	200	200	2	8	2	1	A034949604	A034949601	A0349496	2	2	88	0	8	8	888	8	8	8	8	8	8	8
A034949603	2009	1	1	2	22	2	3	412	2853		20794	3449	4084	4448		28748			4	21	3	3	3		2	200	200	2	8	2	1	A034949604	A034949601	A0349496	2	2	88	0	8	8	888	8	8	8	8	8	8	8
A034959602	2009	1	1	2	44	1	2	412	2853	8585	15318	3365	3940	3554	9334	17080	35688	32567	4	21	3	2	3		1	2300	192	1	1	1	1			A0349596	2	2	88	0	8	8	888	8	8	8	8	8	8	8
A034969601	2009	1	1	1	40	4	4	412	2853			3721	4347	5093					4	21	3	2	3		2	600	600	1	1	2	1			A0349696	2	2	88	1	1	1	38	1	1	2	8	8	8	8
A034969602	2009	1	1	2	36	4	4	412	2853			2569	2923	2864					4	21	3	2	3		2	600	600	1	1	2	1			A0349696	4	2	88	0	8	8	888	8	8	8	8	8	8	8
A034979602	2009	1	1	2	45	2	3	412	2853	9958	14837	2927	3764	3437	11132	18675	26397	28834	4	21	3	1	3		2	250	250	1	1	2	1			A0349796	2	2	88	0	8	8	888	8	8	8	8	8	8	8
A035459601	2009	1	1	1	46	4	3	412	4038	5919	34964	6296	6453	8506	7875	44892	35267	44612	3	12	3	2	4		2	800	800	1	1	1	1			A0354596	3	2	88	1	1	1	39	1	1	1	1	0	0	0
A035459602	2009	1	1	2	41	4	3	412	4038	4700		3527	4182	4191	4613				3	12	3	2	4		2	800	800	1	1	1	1			A0354596	3	2	88	0	8	8	888	8	8	8	8	8	8	8
A035459604	2009	1	1	2	35	4	3	412	4038	6603		4040	4136	4504	6311				3	12	3	2	4		2	800	800	2	8	1	1			A0354596	3	2	88	0	8	8	888	8	8	8	8	8	8	8
A035479601	2009	1	1	2	77	3	1	412	4038	8759		3525	3590	4003	8641				2	23	3	2	4		2	90	90	1	3	1	2			A0354796	2	2	88	1	1	1	75	1	1	2	8	8	8	8
A035479602	2009	1	1	1	46	1	4	412	4038	5919		6296	6453	8506	7875				2	23	3	2	4		2	90	90	2	8	1	2		A035479601	A0354796	2	2	88	0	8	8	888	8	8	8	8	8	8	8
A035549601	2009	1	1	1	77	2	1	412	4038		24767	2915	2766	2927		25468			2	11	3	2	1		2	50	50	1	1	1	2			A0355496	5	2	88	0	8	8	888	8	8	8	8	8	8	8
A035549602	2009	1	1	2	76	2	1	412	4038	17519		3525	3590	4003	17282				2	11	3	2	1		2	50	50	1	1	1	2			A0355496	3	1	14	1	1	1	66	1	1	2	8	8	8	8
A035559601	2009	1	1	2	85	2	1	412	4038			3525	3590	4003					1	10	1	1	1		2	40	40	1	3	4	2			A0355596	4	1	4	0	8	8	888	8	8	8	8	8	8	8
A035619601	2009	1	1	1	68	4	3	412	4038			2906	2828	3037					3	29	3	2	5		2	400	400	1	1	1	2			A0356196	4	2	88	1	1	1	54	1	1	1	1	0	0	0
A035619602	2009	1	1	2	65	4	1	412	4038			2863	2661	2789					3	29	3	2	5		2	400	400	1	1	1	1			A0356196	4	1	4	0	8	8	888	8	8	8	8	8	8	8
A035619603	2009	1	1	1	43	3	4	412	4038	18007		5851	6151	8008	22960				3	29	3	2	5		2	400	400	1	2	2	9	A035619601	A035619602	A0356196	2	1	7	0	8	8	888	8	8	8	8	8	8	8
A035659602	2009	1	1	2	54	2	3	412	4038			3011	7043	7233					4	39	3	2	5		2	170	170	1	1	2	1			A0356596	3	2	88	1	0	1	40	0	5	2	8	8	8	8
A035669601	2009	1	1	1	64	2	2	412	4038	3157		6033	3201	6844	6445				2	11	3	2	5		2	100	100	1	1	1	2			A0356696	3	1	14	1	1	1	61	1	1	2	8	8	8	8
A035669602	2009	1	1	2	58	2	1	412	4038	3460			4014						2	11	3	2	5		2	100	100	1	1	1	1			A0356696	2	1	2	0	8	8	888	8	8	8	8	8	8	8
A035679601	2009	1	1	2	72	4	1	412	4038	3618	10301	3203	2783	2950	3543	10914	11812	11836	1	10	3	2	5		2	105	105	1	3	2	2			A0356796	3	1	14	1	1	1	66	1	1	2	8	8	8	8
A035709601	2009	1	1	1	53	2	4	412	4038	4775		4586	5737	7151	5945				4	21	3	1	1		2	300	300	1	1	2	1			A0357096	2	1	3	1	1	1	50	1	1	2	8	8	8	8
A035709602	2009	1	1	2	49	2	3	412	4038	3635		3452	3995	4053	3667				4	21	3	1	1		2	300	300	1	1	2	1			A0357096	3	2	88	0	8	8	888	8	8	8	8	8	8	8
A035709603	2009	1	1	1	23	3	3	412	4038	23353	25446	5059	8224	10082	29105	30319	81384	87716	4	21	3	1	1		2	300	300	2	8	2	1	A035709601	A035709602	A0357096	2	2	88	0	8	8	888	8	8	8	8	8	8	8
A035719601	2009	1	1	1	40	4	4	412	4038	12005	19916	5851	6151	8008	15306	25272	19093	26591	4	21	3	1	1		2	700	700	1	1	1	1			A0357196	3	2	88	0	8	8	888	8	8	8	8	8	8	8
A035719602	2009	1	1	2	38	4	3	412	4038			4040	4136	4504					4	21	3	1	1		2	700	700	1	1	1	1			A0357196	3	2	88	0	8	8	888	8	8	8	8	8	8	8
A035749601	2009	1	1	1	72	1	2	412	4038	6873		5256	3756	11995	7026				4	27	3	2	4		2	60	60	1	1	1	2			A0357496	4	2	88	1	1	1	60	1	1	2	8	8	8	8
A035809601	2009	1	1	1	43	1	3	412	4038	6002			8202						4	21	3	2	4		2	150	150	1	1	1	1			A0358096	3	2	88	0	8	8	888	8	8	8	8	8	8	8
A035809602	2009	1	1	2	39	1	3	412	4038	6603	20660	8079	5515	9008	12622	22033	26066	27679	4	21	3	2	4		2	150	150	1	1	1	1			A0358096	2	2	88	0	8	8	888	8	8	8	8	8	8	8
A035829601	2009	1	1	1	39	2	3	412	4038	6147	20788	9997	6416	8326	7448	25932	19824	24420	4	21	3	1	4		2	250	250	1	1	2	1			A0358296	1	2	88	0	8	8	888	8	8	8	8	8	8	8
A035829602	2009	1	1	2	34	2	3	412	4038	7634		4875	4184	4513	8002				4	21	3	1	4		2	250	250	1	1	2	1			A0358296	3	2	88	0	8	8	888	8	8	8	8	8	8	8
A035869605	2009	1	1	2	73	2	1	412	4038			6406	5565	5899					5	32	3	3	4		2	100	100	1	2	1	2			A0358696	4	2	88	0	8	8	888	8	8	8	8	8	8	8
A035879601	2009	1	1	1	31	1	3	412	4038			8595	6747	9403					5	31	3	2	4		2	200	200	1	1	2	9			A0358796	1	2	88	0	8	8	888	8	8	8	8	8	8	8
A035879602	2009	1	1	2	36	1	4	412	4038			4040	4136	4504					5	31	3	2	4		2	200	200	1	1	2	2	A035879604	A035879605	A0358796	4	2	88	0	8	8	888	8	8	8	8	8	8	8
A035879605	2009	1	1	2	62	3	1	412	4038	11168		3001	2819	2978	11339				5	31	3	2	4		2	200	200	1	1	2	1			A0358796	3	1	14	0	8	8	888	8	8	8	8	8	8	8
A035899601	2009	1	1	2	64	4	4	412	4038	8376		9003	4229	8935	8504				3	21	3	2	3		2	300	300	1	1	1	1			A0358996	3	2	88	1	1	1	53	1	1	2	8	8	8	8
A035899602	2009	1	1	1	64	4	4	412	4038				4801						3	21	3	2	3		2	300	300	1	1	1	2			A0358996	2	2	88	1	1	1	59	1	1	2	8	8	8	8
A035949601	2009	1	1	1	40	1	3	412	4038	12005	19916		6151				19093		4	29	3	2	3		1	1500	125	1	1	1	1			A0359496	2	2	88	0	8	8	888	8	8	8	8	8	8	8
A035949602	2009	1	1	2	40	1	3	412	4038				4182						4	29	3	2	3		1	1500	125	1	1	1	1			A0359496	3	2	88	1	0	1	33	0	5	2	8	8	8	8
A035959601	2009	1	1	1	46	1	2	412	4038	5919		6296	6453	8506	7875				3	21	3	1	3		2	150	150	1	1	1	1			A0359596	2	2	88	0	8	8	888	8	8	8	8	8	8	8
A035959602	2009	1	1	2	43	1	2	412	4038	4700	22939	3527	4182	4191	4613	23020	24049	25081	3	21	3	1	3		2	150	150	1	1	1	1			A0359596	3	2	88	0	8	8	888	8	8	8	8	8	8	8
A035979601	2009	1	1	1	42	2	4	412	4038	6002			8202						4	21	3	1	3		1	4000	333	1	1	1	1			A0359796	2	2	88	0	8	8	888	8	8	8	8	8	8	8
A035979602	2009	1	1	2	40	3	4	412	4038	4700		7054	5576	8382	9225				4	21	3	1	3		1	4000	333	1	1	1	1			A0359796	4	2	88	0	8	8	888	8	8	8	8	8	8	8
A036429601	2009	1	1	2	48	2	2	412	5294	4575		4313	5238	5064	4327				3	29	3	1	3		2	200	200	1	4	2	2			A0364296	4	1	1	0	8	8	888	8	8	8	8	8	8	8
A036429602	2009	1	1	2	49	2	3	412	5294	4575		4313	5238	5064	4327				3	29	3	1	3		2	200	200	1	4	1	2			A0364296	2	1	7	0	8	8	888	8	8	8	8	8	8	8
A036429603	2009	1	1	1	25	2	3	412	5294	11829	18037	10942	8286	10101	12828	21653	34776	37495	3	29	3	1	3		2	200	200	2	8	2	2		A036429601	A0364296	3	2	88	0	8	8	888	8	8	8	8	8	8	8
A036449601	2009	1	1	1	55	4	1	412	5294	20476		7198	6185	6875	21342				4	32	3	2	3		2	5000	5000	1	1	1	1		A036449605	A0364496	2	2	88	0	8	8	888	8	8	8	8	8	8	8
A036449602	2009	1	1	2	51	4	1	412	5294			3761	4617	4518					4	32	3	2	3		2	5000	5000	1	1	1	1			A0364496	2	2	88	0	8	8	888	8	8	8	8	8	8	8
A036449604	2009	1	1	2	26	4	4	412	5294		24370	8184	7191	7476		26028			4	32	3	2	3		2	5000	5000	2	8	2	1	A036449601	A036449602	A0364496	2	2	88	0	8	8	888	8	8	8	8	8	8	8
A036469601	2009	1	1	2	42	1	2	412	5294	5916		4407	5483	5236	5443				3	23	3	1	3		1	1200	100	1	4	2	1			A0364696	3	2	88	0	8	8	888	8	8	8	8	8	8	8
A036489602	2009	1	1	2	59	1	1	412	5294	13064		6614	5263	6871	12815				5	39	1	1	3		2	150	150	1	1	2	1			A0364896	3	2	88	0	8	8	888	8	8	8	8	8	8	8
A036489603	2009	1	1	2	33	1	3	412	5294		11428		5486						5	39	1	1	3		2	150	150	1	4	2	2	A036489601	A036489602	A0364896	3	2	88	0	8	8	888	8	8	8	8	8	8	8
A036519601	2009	1	1	1	58	3	2	412	5294			7198	6185	6875					4	21	3	2	2		1	4500	375	1	1	2	1			A0365196	2	2	88	0	8	8	888	8	8	8	8	8	8	8
A036519602	2009	1	1	2	58	3	1	412	5294	17419		4409	5263	5497	17087				4	21	3	2	2		1	4500	375	1	1	2	1			A0365196	4	2	88	0	8	8	888	8	8	8	8	8	8	8
A036519603	2009	1	1	2	31	3	4	412	5294			6091	5486	5639					4	21	3	2	2		1	4500	375	2	8	2	1	A036519601	A036519602	A0365196	4	2	88	0	8	8	888	8	8	8	8	8	8	8
A036519604	2009	1	1	2	27	3	4	412	5294		24370	8184	7191	7476		26028			4	21	3	2	2		1	4500	375	2	8	2	1	A036519601	A036519602	A0365196	2	2	88	0	8	8	888	8	8	8	8	8	8	8
A036539601	2009	1	1	1	65	4	1	412	5294	8742		3631	3707	3795	8500				2	11	3	2	3		2	200	200	1	1	1	2			A0365396	3	2	88	0	8	8	888	8	8	8	8	8	8	8
A036539602	2009	1	1	2	61	3	1	412	5294		14893	3750	3696	3721		15652			2	11	3	2	3		2	200	200	1	1	1	2			A0365396	4	2	88	1	1	1	43	1	1	2	8	8	8	8
A036559601	2009	1	1	2	75	1	1	412	5294			4404	4706	5002					1	10	3	2	3		2	20	20	1	3	1	2			A0365596	4	1	14	0	8	8	888	8	8	8	8	8	8	8
A036609601	2009	1	1	1	28	2	4	412	5294	23658	12025	10942	8286	10101	25657	14435	23184	24997	3	21	3	1	3		2	200	200	1	1	1	1			A0366096	3	2	88	0	8	8	888	8	8	8	8	8	8	8
A036669601	2009	1	1	1	31	3	3	412	5294	16395	9924	10738	8846	11749	20662	12426	33126	40240	4	21	3	1	3		1	4000	333	1	1	2	1			A0366696	2	2	88	0	8	8	888	8	8	8	8	8	8	8
A036669602	2009	1	1	2	29	3	4	412	5294		6092	8184	7191	7476		6507			4	21	3	1	3		1	4000	333	1	1	2	1			A0366696	3	1	3	0	8	8	888	8	8	8	8	8	8	8
A036679601	2009	1	1	1	59	1	3	412	5294	6825		14308	8247	13750	10671				4	21	3	2	3		2	150	150	1	1	1	2			A0366796	3	1	14	1	1	1	56	1	1	2	8	8	8	8
A036679602	2009	1	1	2	54	1	2	412	5294	5490	13811	7523	6156	9037	7632	28194	18206	32141	4	21	3	2	3		2	150	150	1	1	1	1			A0366796	1	2	88	0	8	8	888	8	8	8	8	8	8	8
A036679604	2009	1	1	1	25	1	3	412	5294	15772	12025		11048				23184		4	21	3	2	3		2	150	150	2	8	1	1	A036679601	A036679602	A0366796	2	2	88	0	8	8	888	8	8	8	8	8	8	8
A036709601	2009	1	1	1	40	2	3	412	5294	7555		7310	8065	10005	9031				4	21	3	3	2		2	300	300	1	1	1	1			A0367096	3	2	88	0	8	8	888	8	8	8	8	8	8	8
A036709602	2009	1	1	2	41	2	3	412	5294	5916		4407	5483	5236	5443				4	21	3	3	2		2	300	300	1	1	1	1			A0367096	2	2	88	1	1	1	35	1	1	2	8	8	8	8
A036779602	2009	1	1	2	35	2	3	412	5294			5047	5423	5627					5	21	3	3	2		2	300	300	1	1	2	1			A0367796	2	2	88	0	8	8	888	8	8	8	8	8	8	8
A036789601	2009	1	1	1	57	3	2	412	5294	5119	11565	7198	6185	6875	5336	12950	15641	16126	3	27	3	2	2		2	300	300	1	1	1	1			A0367896	2	2	88	0	8	8	888	8	8	8	8	8	8	8
A036789602	2009	1	1	2	52	3	2	412	5294	4118		3761	4617	4518	3816				3	27	3	2	2		2	300	300	1	1	1	1			A0367896	4	1	14	0	8	8	888	8	8	8	8	8	8	8
A036819601	2009	1	1	1	61	3	1	412	5294	9932		9422	10491	10689	9506				5	21	3	2	2		2	300	300	1	1	2	1			A0368196	4	2	88	1	1	1	56	1	1	2	8	8	8	8
A036819602	2009	1	1	2	59	2	3	412	5294	10887		11023	12744	13743	10679				5	21	3	2	2		2	300	300	1	1	2	1			A0368196	3	2	88	0	8	8	888	8	8	8	8	8	8	8
A036879601	2009	1	1	1	56	3	1	412	5294		23131		12670						5	21	3	2	2		2	350	350	1	1	2	1			A0368796	2	2	88	0	8	8	888	8	8	8	8	8	8	8
A036899602	2009	1	1	2	30	2	4	412	5294			6091	8229	8458					3	21	3	2	3		2	200	200	1	1	2	1			A0368996	4	2	88	0	8	8	888	8	8	8	8	8	8	8
A036939601	2009	1	1	1	46	4	4	412	5294			7867	8461	10628					4	21	3	3	3		1	8000	667	1	1	1	1			A0369396	1	2	88	0	8	8	888	8	8	8	8	8	8	8
A036939602	2009	1	1	2	43	4	4	412	5294	11832		4407	5483	5236	10886				4	21	3	3	3		1	8000	667	1	1	2	1			A0369396	3	2	88	0	8	8	888	8	8	8	8	8	8	8
A036949602	2009	1	1	2	42	3	3	412	5294	11832	20301	5876	7311	6981	10886	19755	32432	29596	4	21	3	2	3		1	4000	333	1	1	1	1			A0369496	4	2	88	0	8	8	888	8	8	8	8	8	8	8
A060030201	2008	1	1	1	42	4	4	412	9949			15818	13499	16375					5	21	3	3	4		1	11000	917	1	1	2	1			A0600302	2	2	88	0	8	8	888	8	8	8	8	8	8	8
A060030202	2008	1	1	2	41	4	4	412	9949	29221		9216	10228	10778	33323				5	21	3	3	4		1	11000	917	1	1	2	1			A0600302	3	2	88	0	8	8	888	8	8	8	8	8	8	8
A060230201	2008	1	1	1	48	3	4	412	9949			16725	13862	17344					4	21	3	1	5		2	300	300	1	1	2	1			A0602302	2	2	88	0	8	8	888	8	8	8	8	8	8	8
A060329801	2008	1	1	2	58	3	1	412	9949			10205	8555	9734					2	23	3	2	6	다가구주택	1	2400	200	1	4	1	1			A0603298	2	2	88	0	8	8	888	8	8	8	8	8	8	8
A060329802	2008	1	1	2	33	3	4	412	9949	30605	47794	11357	11194	12868	34719	53240	110982	110307	2	23	3	2	6	다가구주택	1	2400	200	2	8	2	1		A060329801	A0603298	2	2	88	0	8	8	888	8	8	8	8	8	8	8
A060330001	2008	1	1	2	52	2	3	412	9949	20537	26458	15139	13507	15877	22513	27597	30052	27163	4	21	3	2	1		1	3000	250	1	1	1	1			A0603300	2	2	88	0	8	8	888	8	8	8	8	8	8	8
A060330003	2008	1	1	1	22	3	3	412	9949	45206	31808	20177	15014	20209	54307	48222	83276	92605	4	21	3	2	1		1	3000	250	2	8	1	1		A060330001	A0603300	2	2	88	0	8	8	888	8	8	8	8	8	8	8
A060349801	2008	1	1	1	45	1	3	412	9949	30409	50305	16725	13862	17344	35657	58523	91458	107018	5	32	3	1	1		1	2500	208	1	1	1	1		A060349803	A0603498	3	2	88	0	8	8	888	8	8	8	8	8	8	8
A060349803	2008	1	1	2	72	4	1	412	9949			6579	11128	13573					5	32	3	1	1		1	2500	208	2	8	1	2			A0603498	3	2	88	1	1	1	67	1	1	2	8	8	8	8
A060430201	2008	1	1	1	72		4	412	9949			16819	13421	16252					4	21	3	1	4		9	999999		1	1	3	2			A0604302	4	1	14	0	8	8	888	8	8	8	8	8	8	8
A060730202	2008	1	1	2	42	3	3	412	9949			15301	13390	16023					3	21	3	3	1		8	888888	380	1	1	1	1			A0607302	2	2	88	0	8	8	888	8	8	8	8	8	8	8
A060829702	2008	1	1	2	39	3	3	412	9949			13244	12705	13841					4	21	3	1	4		2	300	300	1	1	2	2			A0608297	2	2	88	0	8	8	888	8	8	8	8	8	8	8
A060829902	2008	1	1	2	34	4	4	412	9949		47794	15247	13103	15808		53240			4	21	3	1	3		1	5000	417	1	1	1	1			A0608299	2	2	88	0	8	8	888	8	8	8	8	8	8	8
A060929801	2008	1	1	2	45	4	3	412	9949		48905		13851						3	21	3	2	3		2	500	500	1	1	1	1			A0609298	2	2	88	0	8	8	888	8	8	8	8	8	8	8
A060930301	2008	1	1	2	37	2	4	412	9949			8829	9529	10381					2	11	3	1	4		1	2500	208	1	1	1	1			A0609303	3	2	88	0	8	8	888	8	8	8	8	8	8	8
A060930302	2008	1	1	1	38	2	4	412	9949	30542	46645	14911	13271	16257	37029	57739	63231	69868	2	11	3	1	4		1	2500	208	1	1	1	2			A0609303	2	2	88	0	8	8	888	8	8	8	8	8	8	8
A061029801	2008	1	1	1	50	4	4	401	4469		7939		6632						1	10	3	3	2		2	10000	10000	1	2	2	1			A0610298	3	2	88	1	1	1	45	1	1	2	8	8	8	8
A061029901	2008	1	1	1	34	3	4	401	4469				7962						5	32	3	3	2		2	400	400	1	1	2	1		A061029905	A0610299	2	2	88	0	8	8	888	8	8	8	8	8	8	8
A061029902	2008	1	1	2	35	3	4	401	4469			4930	4054	4830					5	32	3	3	2		2	400	400	1	1	2	1			A0610299	4	2	88	0	8	8	888	8	8	8	8	8	8	8
A061029905	2008	1	1	2	62	4	1	401	4469			4638	3120	4094					5	32	3	3	2		2	400	400	1	3	2	2			A0610299	3	2	88	1	1	1	55	1	1	2	8	8	8	8
A061030202	2008	1	1	2	51	2	4	401	4469				8310						4	21	3	2	2		2	200	200	1	1	2	2			A0610302	3	2	88	0	8	8	888	8	8	8	8	8	8	8
A061129701	2008	1	1	1	70	1	1	401	4469				3994						6	39	3	2	2		2	45	45	1	1	2	2			A0611297	4	1	14	0	8	8	888	8	8	8	8	8	8	8
A061129702	2008	1	1	2	65	1	2	401	4469	16155		8420	3613	4991	15422				6	39	3	2	2		2	45	45	1	1	2	2			A0611297	4	2	88	0	8	8	888	8	8	8	8	8	8	8
A061129901	2008	1	1	1	47	3	3	401	4469	28704		10623	7163	8762	34527				4	21	3	2	2		1	5000	417	1	1	2	1			A0611299	4	2	88	0	8	8	888	8	8	8	8	8	8	8
A061129902	2008	1	1	2	43	3	3	401	4469		18869	3430	4351	4012		18296			4	21	3	2	2		1	5000	417	1	1	2	1			A0611299	3	2	88	1	1	1	40	1	1	2	8	8	8	8
A061130201	2008	1	1	1	44	1	3	401	4469			8003	7162	9306					4	21	3	2	2		2	100	100	1	1	1	1			A0611302	2	1	14	0	8	8	888	8	8	8	8	8	8	8
A061130202	2008	1	1	2	42	1	3	401	4469			3430	4351	4012					4	21	3	2	2		2	100	100	1	1	1	1			A0611302	4	2	88	1	0	1	28	8	5	2	8	8	8	8
A061329801	2008	1	1	2	68	2	1	401	4469	5385		2807	2891	2995	5141				1	10	3	2	2		2	30	30	1	3	2	1			A0613298	2	2	88	1	1	1	67	1	1	2	8	8	8	8
A061329901	2008	1	1	1	35	2	3	401	4469				5935						3	21	3	2	2		2	200	200	1	1	2	1			A0613299	2	2	88	0	8	8	888	8	8	8	8	8	8	8
A061329902	2008	1	1	2	30	2	3	401	4469			8455	4762	9580					3	21	3	2	2		2	200	200	1	1	2	1			A0613299	2	2	88	0	8	8	888	8	8	8	8	8	8	8
A061330101	2008	1	1	1	59	3	2	401	4469		15512	6340	4933	7947		17752			4	21	3	2	2		2	250	250	1	1	2	2			A0613301	2	2	88	0	8	8	888	8	8	8	8	8	8	8
A061330102	2008	1	1	2	57	3	1	401	4469	17795		5698	3639	5435	16857				4	21	3	2	2		2	250	250	1	1	2	9			A0613301	2	2	88	0	8	8	888	8	8	8	8	8	8	8
A061330103	2008	1	1	1	27	2	4	401	4469				10276						4	21	3	2	2		2	250	250	2	8	2	9	A061330101	A061330102	A0613301	4	1	2	0	8	8	888	8	8	8	8	8	8	8
A061430102	2008	1	1	1	26	4	4	401	4469		20379	21451	14550	19332		27023			4	21	3	2	2		1	6000	500	2	8	2	2			A0614301	2	2	88	0	8	8	888	8	8	8	8	8	8	8
A061430103	2008	1	1	2	30	4	4	401	4469			6342	7143	7185					4	21	3	2	2		1	6000	500	2	8	2	2			A0614301	2	2	88	0	8	8	888	8	8	8	8	8	8	8
A061430201	2008	1	1	1	57	4	1	401	4469			4227	4933	5298					3	21	3	2	2		2	380	380	1	1	2	1			A0614302	2	2	88	0	8	8	888	8	8	8	8	8	8	8
A061430202	2008	1	1	2	56	4	1	401	4469			3799	3639	3623					3	21	3	2	2		2	380	380	1	1	2	1			A0614302	4	1	3	1	1	1	40	1	1	2	8	8	8	8
A061430203	2008	1	1	1	31	4	4	401	4469		28285	12741	7962	10748		37202			3	21	3	2	2		2	380	380	2	8	1	1	A061430201	A061430202	A0614302	3	2	88	0	8	8	888	8	8	8	8	8	8	8
A061529701	2008	1	1	1	41	3	3	401	4469	11230		8003	7162	9306	13672				4	21	3	2	2		1	4000	333	1	1	2	1			A0615297	2	2	88	0	8	8	888	8	8	8	8	8	8	8
A061529702	2008	1	1	2	34	3	3	401	4469	10842		4228	4762	4790	10424				4	21	3	2	2		1	4000	333	1	1	2	1			A0615297	2	2	88	0	8	8	888	8	8	8	8	8	8	8
A061529901	2008	1	1	1	60	4	1	401	4469	14055		8326	8416	8553	13498				4	21	3	2	2		2	400	400	1	1	1	1			A0615299	2	2	88	0	8	8	888	8	8	8	8	8	8	8
A061529902	2008	1	1	2	56	4	3	401	4469	11863	25809	7597	7279	7247	11238	26351	79678	76972	4	21	3	2	2		2	400	400	1	1	1	1			A0615299	2	2	88	0	8	8	888	8	8	8	8	8	8	8
A061530101	2008	1	1	1	29	1	4	401	4469			20523	10276	14629					1	10	3	1	2		1	500	42	2	8	2	1			A0615301	3	2	88	0	8	8	888	8	8	8	8	8	8	8
A061629902	2008	1	1	2	69	1	1	401	4469	5385		2807	2891	2995	5141				2	11	3	2	2		2	24	24	1	1	2	2			A0616299	2	2	88	0	8	8	888	8	8	8	8	8	8	8
A061630001	2008	1	1	1	35	3	4	401	4469			5765	5935	7952					4	21	3	2	2		1	4300	358	1	1	2	1			A0616300	4	1	1	1	1	1	31	1	1	1	1	0	0	0
A061630002	2008	1	1	2	27	3	4	401	4469		13151	5955	5523	5588		13414			4	21	3	2	2		1	4300	358	1	1	2	2			A0616300	2	2	88	0	8	8	888	8	8	8	8	8	8	8
A061730201	2008	1	1	1	51	3	3	401	4469	19343			8843						4	21	3	3	2		2	400	400	1	1	2	1			A0617302	3	2	88	0	8	8	888	8	8	8	8	8	8	8
A061730202	2008	1	1	2	49	3	3	401	4469	14156		7513	6615	9391	27260				4	21	3	3	2		2	400	400	1	1	2	2			A0617302	2	2	88	1	1	1	44	1	1	1	0	0	0	1	건강보험공단
A061730204	2008	1	1	1	25	3	3	401	4469		27172	21451	13702	19332		36031			4	21	3	3	2		2	400	400	2	8	2	1	A061730201	A061730202	A0617302	2	2	88	0	8	8	888	8	8	8	8	8	8	8
A061929901	2008	1	1	1	59	2	2	401	4469	12378		4227	4933	5298	13650				2	11	3	2	2		2	120	120	1	1	2	1			A0619299	5	1	14	0	8	8	888	8	8	8	8	8	8	8
A061929902	2008	1	1	2	53	2	1	401	4469			3840	4155	4003					2	11	3	2	2		2	120	120	1	1	2	1			A0619299	2	2	88	0	8	8	888	8	8	8	8	8	8	8
A061930101	2008	1	1	1	70	2	1	401	4469	6858		2884	3196	3106	6408				3	21	3	2	2		2	70	70	1	1	2	1			A0619301	2	2	88	0	8	8	888	8	8	8	8	8	8	8
A061930102	2008	1	1	2	60	2	1	401	4469	4970		3092	3120	3275	4801				3	21	3	2	2		2	70	70	1	1	2	1			A0619301	4	1	1	1	1	1	46	1	1	2	8	8	8	8
A061930103	2008	1	1	2	33	1	1	401	4469	10842	26687	4228	4762	4790	10424	27025	111573	123184	3	21	3	2	2		2	70	70	2	8	2	1	A061930101	A061930102	A0619301	3	2	88	0	8	8	888	8	8	8	8	8	8	8
A062129801	2008	1	1	1	66	4	1	412	3911		29503	3836	3220	3450		30734			8	39	3	2	3		2	600	600	1	1	2	2			A0621298	3	2	88	0	8	8	888	8	8	8	8	8	8	8
A062129802	2008	1	1	2	60	4	1	412	3911	4557		2899	2730	3071	5078				8	39	3	2	3		2	600	600	1	1	2	1			A0621298	2	2	88	0	8	8	888	8	8	8	8	8	8	8
A062129804	2008	1	1	2	36	4	4	412	3911			3082	3547	3623					8	39	3	2	3		2	600	600	2	8	2	9	A062129801	A062129802	A0621298	2	2	88	0	8	8	888	8	8	8	8	8	8	8
A062129806	2008	1	1	1	28	4	3	412	3911	30910		19243	8993	13717	49726				8	39	3	2	3		2	600	600	9	8	9	9	A062129801	A062129802	A0621298	4	1	14	0	8	8	888	8	8	8	8	8	8	8
A062129901	2008	1	1	1	58	2	3	412	3911		5171	3963	4317	4968		6103			3	21	3	2	3		2	200	200	1	1	1	1			A0621299	2	2	88	0	8	8	888	8	8	8	8	8	8	8
A062229701	2008	1	1	1	63	2	2	412	3911	5798		11710	5524	12030	12851				3	21	3	2	1		2	100	100	1	1	1	1			A0622297	3	2	88	0	8	8	888	8	8	8	8	8	8	8
A062229702	2008	1	1	2	56	2	2	412	3911	4894			4777						3	21	3	2	1		2	100	100	1	1	1	1			A0622297	4	1	14	0	8	8	888	8	8	8	8	8	8	8
A062229904	2008	1	1	2	70		1	412	3911			4592	11048	12633					4	32	3	2	3		9	999999		1	3	1	2			A0622299	2	2	88	1	1	1	67	1	1	2	8	8	8	8
A062230102	2008	1	1	2	65	3	1	412	3911			5263	5060	5616					2	11	3	2	1		2	80	80	1	1	2	2			A0622301	4	2	88	0	8	8	888	8	8	8	8	8	8	8
A062239701	2008	1	1	1	43	1	3	412	3911	12355	21289		6268				35999		4	21	3	1	6	다가구	2	100	100	1	1	1	2			A0622397	3	2	88	0	8	8	888	8	8	8	8	8	8	8
A062239702	2008	1	1	2	36	1	3	412	3911				3547						4	21	3	1	6	다가구	2	100	100	1	1	1	2			A0622397	4	1	14	0	8	8	888	8	8	8	8	8	8	8
A062329801	2008	1	1	1	56	4	4	412	3911	5107		5944	6475	7451	6498				3	22	3	1	3		2	400	400	1	3	2	1			A0623298	3	2	88	0	8	8	888	8	8	8	8	8	8	8
A062329802	2008	1	1	2	28	4	4	412	3911	14419	19729	8376	7250	7859	14966	20753	58996	64486	3	22	3	1	3		2	400	400	2	8	2	1	A062329801		A0623298	3	2	88	0	8	8	888	8	8	8	8	8	8	8
A062330001	2008	1	1	1	41	1	3	412	3911	6177			6268						4	21	3	1	3		2	170	170	1	1	1	1			A0623300	3	2	88	0	8	8	888	8	8	8	8	8	8	8
A062330002	2008	1	1	2	38	1	3	412	3911	4661		6163	3547	4831	9857				4	21	3	1	3		2	170	170	1	1	1	1			A0623300	3	2	88	0	8	8	888	8	8	8	8	8	8	8
A062429802	2008	1	1	2	43	3	3	412	3911	7811	18872	3216	5077	5016	8046	18870	25936	30278	4	21	3	2	3		2	300	300	1	1	1	1			A0624298	3	1	6	0	8	8	888	8	8	8	8	8	8	8
A062429901	2008	1	1	1	50	2	3	412	3911	5320		8624	5804	10102	7390				4	21	3	2	3		2	200	200	1	1	1	1			A0624299	2	2	88	0	8	8	888	8	8	8	8	8	8	8
A062429902	2008	1	1	2	41	1	3	412	3911	3905		4289	3808	5016	4023				4	21	3	2	3		2	200	200	1	1	1	1			A0624299	2	2	88	0	8	8	888	8	8	8	8	8	8	8
A062529802	2008	1	1	2	62	1	1	412	3911	5468		2899	2730	3071	6094				10	39	3	2	3		2	85	85	1	1	2	1			A0625298	4	1	14	0	8	8	888	8	8	8	8	8	8	8
A062529804	2008	1	1	2	37	1	3	412	3911	9322	38931	3082	3547	3623	9857	38451	85070	97581	10	39	3	2	3		2	85	85	1	3	2	1	A062529801	A062529802	A0625298	3	2	88	0	8	8	888	8	8	8	8	8	8	8
A062529809	2008	1	1	2	34	1	3	412	3911			3964	4167	4491					10	39	3	2	3		2	85	85	1	1	2	1	A062529801	A062529802	A0625298	2	2	88	0	8	8	888	8	8	8	8	8	8	8
A062529903	2008	1	1	2	73		2	412	3911	11990		6888	8286	9475	14341				3	25	3	2	3		9	999999		1	3	1	1			A0625299	4	2	88	0	8	8	888	8	8	8	8	8	8	8
A062530001	2008	1	1	1	78	3	1	412	3911	11280		3743	3180	3477	12042				3	21	3	1	3		2	60	60	1	1	2	2			A0625300	3	1	5	1	1	1	75	1	1	2	8	8	8	8
A062530002	2008	1	1	2	69	2	1	412	3911		12630	2632	2530	2808		13424			3	21	3	1	3		2	60	60	1	1	2	2			A0625300	4	2	88	1	1	1	61	0	5	2	8	8	8	8
A062629801	2008	1	1	2	54	1	1	412	3911	3058	13133	7201	3636	7507	6447	12843	17901	20225	2	11	3	3	3		2	100	100	1	1	2	1			A0626298	2	1	14	0	8	8	888	8	8	8	8	8	8	8
A062629802	2008	1	1	1	51	1	1	412	3911	5320			5804						2	11	3	3	3		2	100	100	1	1	2	2			A0626298	1	2	88	0	8	8	888	8	8	8	8	8	8	8
A062629902	2008	1	1	2	38	4	3	412	3911	9322			4730						4	21	3	2	3		1	9000	750	1	1	1	1			A0626299	2	2	88	0	8	8	888	8	8	8	8	8	8	8
A062829701	2008	1	1	1	36	2	4	412	3911		17366	5405	5194	7456		21796			4	21	3	2	3		2	300	300	1	1	2	1			A0628297	3	2	88	0	8	8	888	8	8	8	8	8	8	8
A062829702	2008	1	1	2	37	3	4	412	3911	9322		3082	3547	3623	9857				4	21	3	2	3		2	300	300	1	1	2	2			A0628297	2	2	88	0	8	8	888	8	8	8	8	8	8	8
A062829802	2008	1	1	2	49	1	1	412	3911	15574		4696	8683	8805	17302				4	21	3	2	3		2	150	150	1	1	1	1			A0628298	3	2	88	0	8	8	888	8	8	8	8	8	8	8
A062829803	2008	1	1	2	25	1	4	412	3911			7445	9666	10479					4	21	3	2	3		2	150	150	2	8	2	1	A062829801	A062829802	A0628298	2	2	88	0	8	8	888	8	8	8	8	8	8	8
A062929801	2008	1	1	1	43	2	4	412	3911				6268						5	21	3	2	3		2	250	250	1	1	1	1			A0629298	3	2	88	0	8	8	888	8	8	8	8	8	8	8
A062929802	2008	1	1	2	40	2	4	412	3911	7811		4289	3808	4702	8046				5	21	3	2	3		2	250	250	1	1	1	1			A0629298	2	2	88	0	8	8	888	8	8	8	8	8	8	8
A063129901	2008	1	1	1	39	1	3	412	5912	30542	35438	7263	7851	10018	37029	39537	105730	117959	6	39	3	2	3		1	3000	250	1	1	2	1			A0631299	2	2	88	0	8	8	888	8	8	8	8	8	8	8
A063129902	2008	1	1	2	34	2	3	412	5912			5326	6299	6035					6	39	3	2	3		1	3000	250	1	1	2	1			A0631299	3	2	88	0	8	8	888	8	8	8	8	8	8	8
A063129903	2008	1	1	2	84	3	1	412	5912			2389	4747	4340					6	39	3	2	3		1	3000	250	1	3	2	2			A0631299	4	1	14	0	8	8	888	8	8	8	8	8	8	8
A063229902	2008	1	1	2	35	1	3	412	5912			4141	10725	9737					2	11	3	1	6	다가구주택	2	120	120	1	1	2	1			A0632299	4	2	88	0	8	8	888	8	8	8	8	8	8	8
A063239901	2008	1	1	1	48	2	1	412	5912			16725	9476	17344					5	21	3	2	1		2	250	250	1	1	2	2			A0632399	2	2	88	0	8	8	888	8	8	8	8	8	8	8
A063239902	2008	1	1	2	47	2	2	412	5912	29427	38018	7888	6563	9860	28334	37439	96865	93540	5	21	3	2	1		2	250	250	1	1	2	1			A0632399	3	1	1	0	8	8	888	8	8	8	8	8	8	8
A063259901	2008	1	1	1	48	3	3	412	5912	30409		13384	9476	11039	35657				4	21	3	3	6	다가구주택	2	300	300	1	1	2	1			A0632599	4	2	88	0	8	8	888	8	8	8	8	8	8	8
A063259902	2008	1	1	2	45	3	3	412	5912			4733	6563	5916					4	21	3	3	6	다가구주택	2	300	300	1	1	2	1			A0632599	3	2	88	0	8	8	888	8	8	8	8	8	8	8
A063269902	2008	1	1	2	62	3	1	412	5912			3896	8253	8252					2	11	3	2	1		2	100	100	1	1	2	1			A0632699	3	2	88	1	1	1	47	1	2	2	8	8	8	8
A063329701	2008	1	1	1	43	3	3	412	5912		14482	10082	9474	11724		16553			1	10	3	1	6	다가구주택	2	150	150	1	4	1	1			A0633297	4	1	7	0	8	8	888	8	8	8	8	8	8	8
A063329902	2008	1	1	2	69	3	1	412	5912			5304	5736	5660					3	21	3	1	6	다가구주택	2	100	100	1	1	2	1			A0633299	2	2	88	0	8	8	888	8	8	8	8	8	8	8
A063329903	2008	1	1	1	66	3	1	412	5912			7731	7302	6953					3	21	3	1	6	다가구주택	2	100	100	1	1	2	1			A0633299	2	2	88	0	8	8	888	8	8	8	8	8	8	8
A063349701	2008	1	1	2	35	3	3	412	5912			4141	5362	4868					4	21	3	1	6	다가구주택	1	4500	375	1	1	2	1			A0633497	2	2	88	0	8	8	888	8	8	8	8	8	8	8
A063359701	2008	1	1	1	72	2	1	412	5912				4227						3	21	3	2	1		2	70	70	1	1	2	2			A0633597	2	1	3	0	8	8	888	8	8	8	8	8	8	8
A063359702	2008	1	1	2	66	2	1	412	5912	14925	17182	7072	3824	7546	14248	16233	54846	50273	3	21	3	2	1		2	70	70	1	1	2	2			A0633597	5	1	1	1	1	1	61	1	1	2	8	8	8	8
A063359901	2008	1	1	1	69	4	4	412	5912	28200		5154	4868	4635	27229				6	31	3	2	1		2	650	650	1	1	2	2			A0633599	5	2	88	0	8	8	888	8	8	8	8	8	8	8
A063359902	2008	1	1	2	60	4	2	412	5912			3896	4127	4126					6	31	3	2	1		2	650	650	1	1	2	1			A0633599	4	2	88	0	8	8	888	8	8	8	8	8	8	8
A063359903	2008	1	1	1	38	4	4	412	5912		35438	7263	7851	10018		39537			6	31	3	2	1		2	650	650	1	1	2	1	A063359901	A063359902	A0633599	2	2	88	0	8	8	888	8	8	8	8	8	8	8
A063429902	2008	1	1	2	65	3	1	412	5912	14925		3536	7648	7546	14248				2	11	3	2	1		2	78	78	1	1	2	2			A0634299	3	2	88	0	8	8	888	8	8	8	8	8	8	8
A063439801	2008	1	1	1	37	1	3	412	5912	27665		7263	7851	10018	33951				4	21	3	1	4		2	200	200	1	1	1	1			A0634398	2	2	88	0	8	8	888	8	8	8	8	8	8	8
A063439802	2008	1	1	2	38	2	3	412	5912		26482	4141	5362	4868		23249			4	21	3	1	4		2	200	200	1	1	1	1			A0634398	2	2	88	0	8	8	888	8	8	8	8	8	8	8
A063459801	2008	1	1	1	57	2	2	412	5912		14071	5325	6526	6675		14760			3	21	3	1	6	다가구주택	1	1500	125	1	1	1	2			A0634598	3	2	88	0	8	8	888	8	8	8	8	8	8	8
A063459901	2008	1	1	2	88	2	1	412	5912			2389	4747	4340					1	10	1	1	6	다가구주택	2	30	30	1	3	3	2			A0634599	2	1	14	0	8	8	888	8	8	8	8	8	8	8
A063529901	2008	1	1	1	62	4	4	412	5912		24251	5245	5566	5388		23980			4	32	3	3	1		2	450	450	1	1	1	2			A0635299	3	2	88	1	1	1	53	1	1	2	8	8	8	8
A063529902	2008	1	1	2	57	4	4	412	5912	29401		4786	4814	4565	31147				4	32	3	3	1		2	450	450	1	1	1	1		A063529903	A0635299	2	2	88	0	8	8	888	8	8	8	8	8	8	8
A063629801	2008	1	1	2	25	3	4	412	5912		8947	7503	7306	7040		8366			1	10	3	1	4		1	1800	150	2	8	1	2			A0636298	4	1	1	0	8	8	888	8	8	8	8	8	8	8
A063639701	2008	1	1	1	78	4	2	412	5912			5029	4808	4672					5	31	3	2	1		2	300	300	1	1	2	2			A0636397	4	2	88	0	8	8	888	8	8	8	8	8	8	8
A063639703	2008	1	1	1	49	2	4	412	5912			13384	9476	11039					5	31	3	2	1		2	300	300	1	1	1	1	A063639701	A063639702	A0636397	2	2	88	0	8	8	888	8	8	8	8	8	8	8
A063639704	2008	1	1	2	47	2	3	412	5912	19618		4733	6563	5916	18889				5	31	3	2	1		2	300	300	1	1	1	1			A0636397	3	2	88	0	8	8	888	8	8	8	8	8	8	8
A063929802	2008	1	1	2	36	3	4	412	5912		26482	8282	8044	7303		23249			3	21	3	1	4		2	300	300	1	1	2	1			A0639298	2	2	88	0	8	8	888	8	8	8	8	8	8	8
A064029801	2008	1	1	2	53		1	412	4457		6735	3647	4143	3802		6504			3	21	3	2	3		9	999999		1	1	2	1			A0640298	2	2	88	0	8	8	888	8	8	8	8	8	8	8
A064029901	2008	1	1	1	42	2	2	412	4457	14079	21834		7142				29302		7	21	3	1	4		2	270	270	1	1	2	1			A0640299	2	2	88	0	8	8	888	8	8	8	8	8	8	8
A064029902	2008	1	1	2	39	2	2	412	4457			5203	4042	5505					7	21	3	1	4		2	270	270	1	1	2	1			A0640299	3	2	88	0	8	8	888	8	8	8	8	8	8	8
A064129701	2008	1	1	1	65	3	2	412	4457			5828	13348	13976					7	39	3	2	3		2	300	300	1	1	1	1			A0641297	4	2	88	0	8	8	888	8	8	8	8	8	8	8
A064130001	2008	1	1	2	61	3	1	412	4457	3116	7100	2937	3111	3110	3224	8001	10224	13291	1	10	3	2	6	다가구	2	80	80	1	3	1	1			A0641300	3	2	88	0	8	8	888	8	8	8	8	8	8	8
A064140002	2008	1	1	2	43	1	3	412	4457	4450	9677	3258	4339	3810	4257	9557	10555	11501	3	23	3	1	1		2	100	100	1	1	2	1			A0641400	3	2	88	0	8	8	888	8	8	8	8	8	8	8
A064160001	2008	1	1	1	55	3	3	412	4457	9698	26518	10035	8199	12579	11459	30909	32270	42691	5	21	3	2	6	다가구	2	400	400	1	1	1	1			A0641600	3	2	88	0	8	8	888	8	8	8	8	8	8	8
A064160002	2008	1	1	2	55	4	3	412	4457	9295		9019	6049	8603	9434				5	21	3	2	6	다가구	2	400	400	1	1	1	1			A0641600	3	2	88	0	8	8	888	8	8	8	8	8	8	8
A064160005	2008	1	1	1	26	3	3	412	4457				14550						5	21	3	2	6	다가구	2	400	400	2	8	1	1	A064160001	A064160002	A0641600	2	2	88	0	8	8	888	8	8	8	8	8	8	8
A064329701	2008	1	1	1	60	2	3	412	4457			3954	4196	4062					3	21	3	2	3		2	100	100	1	1	2	2			A0643297	4	2	88	0	8	8	888	8	8	8	8	8	8	8
A064429801	2008	1	1	1	50	3	3	412	4457	12125		6551	8818	10232	15638				5	32	3	2	3		1	4000	333	1	1	2	1		A064429805	A0644298	2	2	88	0	8	8	888	8	8	8	8	8	8	8
A064429802	2008	1	1	2	48	3	2	412	4457	8873		3568	6597	5946	9154				5	32	3	2	3		1	4000	333	1	1	2	1			A0644298	3	2	88	0	8	8	888	8	8	8	8	8	8	8
A064429805	2008	1	1	2	74	4	1	412	4457			2326	4196	4265					5	32	3	2	3		1	4000	333	1	3	2	1			A0644298	3	2	88	1	1	1	73	1	1	2	8	8	8	8
A064430001	2008	1	1	1	79	3	1	412	4457		12876	3791	3624	3522		12464			2	11	3	2	6	다가구	2	70	70	1	1	1	2			A0644300	4	2	88	1	1	1	69	1	1	2	8	8	8	8
A064430002	2008	1	1	2	75	3	1	412	4457	12964		1801	3578	3272	12580				2	11	3	2	6	다가구	2	70	70	1	1	1	2			A0644300	2	1	14	0	8	8	888	8	8	8	8	8	8	8
A064530001	2008	1	1	1	33	2	4	412	4457		29012	12101	7940	10208		38865			3	39	3	2	5		2	200	200	2	8	2	1		A064530003	A0645300	3	2	88	0	8	8	888	8	8	8	8	8	8	8
A064530002	2008	1	1	2	80	4	1	412	4457			1801	3578	3272					3	39	3	2	5		2	200	200	9	8	2	1			A0645300	3	2	88	1	1	1	60	1	1	2	8	8	8	8
A064530003	2008	1	1	2	60	3	3	412	4457	9347		2937	3111	3110	9673				3	39	3	2	5		2	200	200	1	3	2	1			A0645300	2	2	88	0	8	8	888	8	8	8	8	8	8	8
A064629701	2008	1	1	1	46	3	4	412	4457	11995			7143						4	32	3	2	3		1	5000	417	1	1	2	1		A064629704	A0646297	3	2	88	0	8	8	888	8	8	8	8	8	8	8
A064629702	2008	1	1	2	50	4	3	412	4457	6970		14589	4143	15208	13644				4	32	3	2	3		1	5000	417	1	1	2	1			A0646297	2	2	88	0	8	8	888	8	8	8	8	8	8	8
A064629703	2008	1	1	2	20	4	3	412	4457				6173						4	32	3	2	3		1	5000	417	2	8	2	1	A064629701	A064629702	A0646297	2	2	88	0	8	8	888	8	8	8	8	8	8	8
A064629704	2008	1	1	2	69	4	1	412	4457				2883						4	32	3	2	3		1	5000	417	1	3	2	1			A0646297	2	1	3	1	1	1	61	1	1	2	8	8	8	8
A064629901	2008	1	1	1	37	1	3	412	4457	6256		5475	5918	7552	8227				4	21	3	1	4		2	200	200	1	1	2	2			A0646299	2	2	88	0	8	8	888	8	8	8	8	8	8	8
A064629902	2008	1	1	2	35	2	4	412	4457	5311	19963	3122	4042	3670	5215	19474	34621	37066	4	21	3	1	4		2	200	200	1	1	2	2			A0646299	3	2	88	0	8	8	888	8	8	8	8	8	8	8
A064669901	2008	1	1	1	28	4	3	412	4457	38840	13935	19492	10248	13894	51210	18821	36525	52111	2	11	3	1	4		2	330	330	1	1	2	1			A0646699	3	2	88	0	8	8	888	8	8	8	8	8	8	8
A064729701	2008	1	1	1	53	2	2	412	4457	6062		6551	6614	7674	7819				4	21	3	2	3		2	180	180	1	1	2	1			A0647297	2	2	88	1	1	1	53	1	1	2	8	8	8	8
A064729702	2008	1	1	2	50	2	1	412	4457	3485		3647	4143	3802	3411				4	21	3	2	3		2	180	180	1	1	2	1			A0647297	4	2	88	0	8	8	888	8	8	8	8	8	8	8
A064729703	2008	1	1	2	27	2	4	412	4457	10954	26979	5656	5508	5307	10558	28028	64026	65320	4	21	3	2	3		2	180	180	2	8	2	1	A064729701	A064729702	A0647297	2	1	5	0	8	8	888	8	8	8	8	8	8	8
A064729704	2008	1	1	1	25	2	4	412	4457	21134		19492	10248	13894	31570				4	21	3	2	3		2	180	180	2	8	2	1	A064729701	A064729702	A0647297	2	2	88	0	8	8	888	8	8	8	8	8	8	8
A064729801	2008	1	1	1	42	2	4	412	4457	14079		10134	7142	11047	18364				5	21	3	2	3		1	3000	250	1	1	2	1			A0647298	2	2	88	0	8	8	888	8	8	8	8	8	8	8
A064729802	2008	1	1	2	42	2	3	412	4457			4344	4339	4763					5	21	3	2	3		1	3000	250	1	1	2	1			A0647298	4	2	88	0	8	8	888	8	8	8	8	8	8	8
A064829801	2008	1	1	1	55		3	412	4457	5173			6559						4	21	3	2	3		9	0		1	1	1	1			A0648298	1	2	88	0	8	8	888	8	8	8	8	8	8	8
A064829802	2008	1	1	2	49		2	412	4457	5916		7135	6597	8919	9154				4	21	3	2	3		9	0		1	1	1	1			A0648298	4	2	88	1	1	1	48	1	1	2	8	8	8	8
A064829804	2008	1	1	2	27		4	412	4457	14605		11312	7344	10614	21115				4	21	3	2	3		9	0		2	8	1	1	A064829801	A064829802	A0648298	1	2	88	0	8	8	888	8	8	8	8	8	8	8
A064849901	2008	1	1	1	35	2	3	412	4457	6256			5918						4	21	3	1	6	다가구	2	300	300	1	1	1	1			A0648499	3	2	88	0	8	8	888	8	8	8	8	8	8	8
A064849902	2008	1	1	2	34	3	3	412	4457	6796		8030	4749	6824	14001				4	21	3	1	6	다가구	2	300	300	1	1	1	1			A0648499	3	2	88	0	8	8	888	8	8	8	8	8	8	8
A064929902	2008	1	1	2	22	2	3	412	4457			6018	6173	6655					6	21	3	1	6	다가구	2	200	200	2	8	1	1		A064929901	A0649299	2	2	88	0	8	8	888	8	8	8	8	8	8	8
A065039801	2008	1	1	2	39	1	3	412	6899	8721			6258						3	23	3	1	6	다가구	2	120	120	1	4	1	1			A0650398	2	1	3	0	8	8	888	8	8	8	8	8	8	8
A065069801	2008	1	1	2	68	4	2	412	6899	5542		6419	4463	6849	8314				5	32	3	2	1		1	5000	417	1	3	2	1			A0650698	2	1	2	1	1	1	65	1	1	1	1	0	0	0
A065069802	2008	1	1	1	43	3	4	412	6899	11558	43816	15818	11057	16375	22111	57108	52922	88146	5	32	3	2	1		1	5000	417	1	1	2	1		A065069801	A0650698	3	2	88	0	8	8	888	8	8	8	8	8	8	8
A065069803	2008	1	1	2	42	3	4	412	6899	7307		7846	6717	9176	10251				5	32	3	2	1		1	5000	417	1	1	2	2			A0650698	3	1	3	0	8	8	888	8	8	8	8	8	8	8
A065129801	2008	1	1	2	70	4	1	412	6899	14956	51526	11202	9745	15408	24363	60468	82358	122983	2	23	2	1	6	다가구	2	220	220	1	3	2	2			A0651298	3	2	88	0	8	8	888	8	8	8	8	8	8	8
A065229801	2008	1	1	1	56	2	1	412	6899	25479		12889	10154	16156	34673				4	21	3	2	1		2	200	200	1	1	1	2			A0652298	3	2	88	1	1	1	55	1	1	2	8	8	8	8
A065229802	2008	1	1	2	54	2	1	412	6899			11711	8553	12208					4	21	3	2	1		2	200	200	1	1	1	2			A0652298	2	2	88	0	8	8	888	8	8	8	8	8	8	8
A065229803	2008	1	1	1	30	2	4	412	6899			17788	14034	17766					4	21	3	2	1		2	200	200	2	8	1	2	A065229801	A065229802	A0652298	2	2	88	0	8	8	888	8	8	8	8	8	8	8
A065229901	2008	1	1	1	55	4	2	412	6899	6370		9667	7615	12117	11038				5	21	3	3	5		2	500	500	1	1	1	1			A0652299	3	2	88	0	8	8	888	8	8	8	8	8	8	8
A065229902	2008	1	1	2	54	4	4	412	6899	5722		8783	6414	9156	8214				5	21	3	3	5		2	500	500	1	1	1	1			A0652299	1	2	88	0	8	8	888	8	8	8	8	8	8	8
A065229903	2008	1	1	2	28	4	4	412	6899	17986	45117	13621	8526	12780	25424	54238	96366	117975	5	21	3	3	5		2	500	500	2	8	2	1	A065229901	A065229902	A0652299	3	2	88	0	8	8	888	8	8	8	8	8	8	8
A065229904	2008	1	1	2	26	4	4	412	6899	17986		13621	8526	12780	25424				5	21	3	3	5		2	500	500	2	8	1	1	A065229901	A065229902	A0652299	3	2	88	0	8	8	888	8	8	8	8	8	8	8
A065229905	2008	1	1	2	25	4	4	412	6899	17986		13621	8526	12780	25424				5	21	3	3	5		2	500	500	2	8	1	1	A065229901	A065229902	A0652299	3	2	88	0	8	8	888	8	8	8	8	8	8	8
A065429901	2008	1	1	1	69	3	1	412	6899		16192	9356	5681	8414		19278			2	11	3	1	4		2	100	100	1	1	2	2			A0654299	5	2	88	0	8	8	888	8	8	8	8	8	8	8
A065429902	2008	1	1	2	62	3	1	412	6899	10231		7072	4816	7491	15529				2	11	3	1	4		2	100	100	1	1	2	2			A0654299	4	1	1	0	8	8	888	8	8	8	8	8	8	8
A065439902	2008	1	1	2	48	2	2	412	6899	14569			13851						2	11	3	1	3		2	120	120	1	1	1	1			A0654399	4	2	88	0	8	8	888	8	8	8	8	8	8	8
A065469902	2008	1	1	2	49	2	3	412	6899	21854	38343		13851				37682		4	21	3	1	3		2	250	250	1	1	2	1			A0654699	4	1	14	1	1	1	46	1	1	2	8	8	8	8
A065549901	2008	1	1	1	41	2	3	412	6899	11558		15818	11057	16375	22111				3	21	3	3	6	다가구	2	200	200	1	1	1	1			A0655499	3	2	88	0	8	8	888	8	8	8	8	8	8	8
A065549902	2008	1	1	2	39	2	3	412	6899	8721	26708	11276	6258	13257	12558	30147	41687	53556	3	21	3	3	6	다가구	2	200	200	1	1	1	1			A0655499	3	2	88	0	8	8	888	8	8	8	8	8	8	8
A065559703	2008	1	1	2	84		1	412	6899			13012	13155	15936					3	39	2	1	6	다가구	9	999999		1	3	1	2			A0655597	2	1	3	0	8	8	888	8	8	8	8	8	8	8
A065639801	2008	1	1	1	33	4	3	412	6899		12938	17788	12292	17766		20056			1	10	3	1	6	다가구	2	250	250	2	8	1	1			A0656398	2	2	88	0	8	8	888	8	8	8	8	8	8	8
A065829801	2008	1	1	2	65		1	412	6899				8926						2	15	3	1	1		9	999999		1	3	1	1			A0658298	5	1	14	1	1	1	64	1	1	2	8	8	8	8
A065969801	2008	1	1	2	50	2	3	412	6899	11445	18020	8783	6414	9156	16429	20139	17544	22201	3	23	3	3	1		2	200	200	1	2	2	2			A0659698	3	2	88	1	1	1	48	1	1	2	8	8	8	8
A065969802	2008	1	1	2	28	2	4	412	6899			13621	8526	12780					3	23	3	3	1		2	200	200	2	8	2	2		A065969801	A0659698	3	2	88	0	8	8	888	8	8	8	8	8	8	8
A066029801	2008	1	1	1	37	2	3	412	6260	17784	21477	9338	8313	12880	25464	32947	71169	117959	4	21	3	1	4		1	3500	292	1	1	1	1			A0660298	3	2	88	0	8	8	888	8	8	8	8	8	8	8
A066029802	2008	1	1	2	37	2	3	412	6260	15098		5324	5678	6259	16141				4	21	3	1	4		1	3500	292	1	1	1	1			A0660298	3	2	88	0	8	8	888	8	8	8	8	8	8	8
A066139701	2008	1	1	2	44	1	3	412	6260		11670	5557	6094	6499		14263			2	23	3	1	4		2	100	100	1	4	1	1			A0661397	3	2	88	0	8	8	888	8	8	8	8	8	8	8
A066229701	2008	1	1	2	76	1	3	412	6260	31250		6144	10052	11160	36015				3	28	1	1	4		2	26	26	1	3	3	2			A0662297	3	1	14	1	1	1	75	1	1	2	8	8	8	8
A066249701	2008	1	1	1	60	3	3	412	6260			6743	5894	6927					1	10	3	1	1		2	100	100	1	4	4	2			A0662497	3	2	88	1	1	1	57	1	1	2	8	8	8	8
A066479701	2008	1	1	1	65	4	4	412	6260	16114	29191	6626	5154	5959	18152	37167	106111	126365	6	31	3	3	1		2	300	300	1	1	2	2			A0664797	2	2	88	0	8	8	888	8	8	8	8	8	8	8
A066479702	2008	1	1	2	57	3	3	412	6260	14092		6153	5097	5869	15574				6	31	3	3	1		2	300	300	1	1	2	2			A0664797	2	2	88	0	8	8	888	8	8	8	8	8	8	8
A066479703	2008	1	1	1	36	2	4	412	6260	23712		9338	8313	12880	33951				6	31	3	3	1		2	300	300	1	1	2	2	A066479701	A066479702	A0664797	2	2	88	0	8	8	888	8	8	8	8	8	8	8
A066479704	2008	1	1	2	33	2	3	412	6260			6848	6670	7759					6	31	3	3	1		2	300	300	1	1	2	2			A0664797	3	2	88	0	8	8	888	8	8	8	8	8	8	8
A066529701	2008	1	1	1	28	2	3	412	6260		16805		14393						5	26	3	1	4		1	2600	217	1	1	1	1			A0665297	2	2	88	0	8	8	888	8	8	8	8	8	8	8
A066529702	2008	1	1	2	28	2	3	412	6260			15514	7736	12069					5	26	3	1	4		1	2600	217	1	1	1	1			A0665297	3	2	88	0	8	8	888	8	8	8	8	8	8	8
A066629801	2008	1	1	2	49	1	3	412	6260				6949						3	23	3	1	1		2	100	100	1	4	1	1			A0666298	1	2	88	0	8	8	888	8	8	8	8	8	8	8
A066639701	2008	1	1	1	64	3	2	412	6260		7349	6743	5894	6927		9992			1	10	3	1	4		2	120	120	1	4	2	1			A0666397	3	2	88	0	8	8	888	8	8	8	8	8	8	8
A066659801	2008	1	1	2	76	1	1	412	6260		23980	3072	5026	5580		31859			2	28	3	1	1		2	15	15	1	3	2	2			A0666598	3	2	88	0	8	8	888	8	8	8	8	8	8	8
A066729701	2008	1	1	1	47	3	4	412	6260	30409	22455		13862				68626		4	21	3	1	4		2	300	300	1	1	1	2			A0667297	2	2	88	0	8	8	888	8	8	8	8	8	8	8
A066739701	2008	1	1	1	46	2	2	412	6260	17048		16725	10033	14193	23924				2	22	3	1	4		1	2000	167	1	4	1	1			A0667397	3	2	88	1	0	1	45	8	5	2	8	8	8	8
A066829703	2008	1	1	2	22	3	3	412	6260		24612	15277	13005	16937		36993			3	21	3	2	4		2	250	250	2	8	1	1		A066829702	A0668297	2	2	88	0	8	8	888	8	8	8	8	8	8	8
A066839801	2008	1	1	1	36	2	3	412	6260	30542		9338	8313	12880	37029				4	21	3	3	4		2	300	300	1	1	1	1			A0668398	2	2	88	0	8	8	888	8	8	8	8	8	8	8
A066839802	2008	1	1	2	35	3	3	412	6260		24075	5324	5678	6259		29061			4	21	3	3	4		2	300	300	1	1	1	1			A0668398	4	1	14	0	8	8	888	8	8	8	8	8	8	8
A066849801	2008	1	1	2	55	1	1	412	6260		7981		5097						1	10	3	2	6	다가구주택	2	10	10	1	4	2	1			A0668498	5	1	14	0	8	8	888	8	8	8	8	8	8	8
A066879701	2008	1	1	1	36	1	4	412	6260			9338	8313	12880					4	21	3	1	4		1	2000	167	1	1	1	1			A0668797	3	2	88	0	8	8	888	8	8	8	8	8	8	8
A066879702	2008	1	1	2	37	1	3	412	6260			5324	5678	6259					4	21	3	1	4		1	2000	167	1	1	1	1			A0668797	3	2	88	0	8	8	888	8	8	8	8	8	8	8
A067029901	2008	1	1	1	55	1	1	412	4481		18761		7418						3	21	3	3	6	다가구	2	100	100	1	1	1	2			A0670299	4	1	14	1	1	1	45	1	1	2	8	8	8	8
A067029902	2008	1	1	2	54	1	1	412	4481	8760		13934	6248	14525	10860				3	21	3	3	6	다가구	2	100	100	1	1	1	1			A0670299	3	2	88	1	1	1	53	1	1	9	8	8	8	8
A067130001	2008	1	1	2	65	3	1	412	4481	2828		6789	5796	7244	3664				2	28	3	2	1		2	82	82	1	3	1	2			A0671300	5	2	88	0	8	8	888	8	8	8	8	8	8	8
A067139902	2008	1	1	2	33	2	4	412	4481	11387	21518	10226	9549	11587	14858	29962	42828	59594	4	21	3	1	6	다가구	2	230	230	1	1	1	1			A0671399	3	2	88	0	8	8	888	8	8	8	8	8	8	8
A067149901	2008	1	1	2	59	4	1	412	4481	3115			3649						1	10	3	2	6	다가구	2	200	200	1	3	2	1			A0671499	4	2	88	1	1	1	55	1	1	2	8	8	8	8
A067229802	2008	1	1	2	33	1	3	412	4481	11387		10226	6366	7724	14858				4	21	3	1	6	다가구	2	100	100	1	1	1	1			A0672298	2	2	88	0	8	8	888	8	8	8	8	8	8	8
A067240001	2008	1	1	1	51	1	1	412	4481	5079			6649						1	10	3	2	1		2	30	30	2	8	1	2			A0672400	4	2	88	0	8	8	888	8	8	8	8	8	8	8
A067329802	2008	1	1	2	45	2	1	412	4481	3717		4543	4974	5679	4857				4	21	3	2	1		2	200	200	1	1	1	1			A0673298	4	1	5	0	8	8	888	8	8	8	8	8	8	8
A067349901	2008	1	1	1	77	3	1	412	4481	5385	15183	4828	3644	4485	6761	19841	21856	28924	2	11	3	2	6	다가구	2	60	60	1	1	2	2			A0673499	4	2	88	1	1	1	73	1	1	2	8	8	8	8
A067349902	2008	1	1	2	67	2	1	412	4481	2828		3395	2898	3622	3664				2	11	3	2	6	다가구	2	60	60	1	1	2	2			A0673499	4	1	14	0	8	8	888	8	8	8	8	8	8	8
A067429801	2008	1	1	1	56	1	1	412	4481	13001		10224	9891	12815	19457				4	21	3	1	1		2	100	100	1	1	2	1			A0674298	3	2	88	0	8	8	888	8	8	8	8	8	8	8
A067429804	2008	1	1	2	25	1	3	412	4481		31811	14406	11074	13517		44616			4	21	3	1	1		2	100	100	2	8	2	9	A067429801		A0674298	3	1	7	0	8	8	888	8	8	8	8	8	8	8
A067430001	2008	1	1	1	64	2	3	412	4481	5536			4219						3	21	3	2	1		2	160	160	1	1	1	9			A0674300	3	2	88	1	1	1	61	1	1	2	8	8	8	8
A067430002	2008	1	1	2	62	3	2	412	4481				3128						3	21	3	2	1		2	160	160	1	1	1	9			A0674300	2	1	14	0	8	8	888	8	8	8	8	8	8	8
A067430003	2008	1	1	1	28	2	4	412	4481	26559	24647		10303				58142		3	21	3	2	1		2	160	160	2	8	2	1	A067430001	A067430002	A0674300	4	2	88	0	8	8	888	8	8	8	8	8	8	8
A067530001	2008	1	1	2	77	1	1	412	4481	5431	23447	2294	3597	4166	6675	33983	29271	42855	1	10	3	1	6	다가구	2	20	20	1	3	1	2			A0675300	4	1	14	0	8	8	888	8	8	8	8	8	8	8
A067539901	2008	1	1	1	68	4	3	412	4481	3562		4948	3689	4450	4668				2	11	3	1	6	다가구	2	200	200	1	1	1	2			A0675399	4	1	5	0	8	8	888	8	8	8	8	8	8	8
A067539902	2008	1	1	2	65	4	3	412	4481	2828		3395	2898	3622	3664				2	11	3	1	6	다가구	2	200	200	1	1	1	2			A0675399	3	2	88	1	1	1	59	1	1	1	1	0	0	0
A067540001	2008	1	1	1	57	4	3	412	4481			10224	4946	12815					4	21	9	3	1		1	9000	750	1	1	1	1			A0675400	3	2	88	0	8	8	888	8	8	8	8	8	8	8
A067540002	2008	1	1	2	53	4	3	412	4481			9289	4166	9683					4	21	9	3	1		1	9000	750	1	1	1	1			A0675400	3	2	88	0	8	8	888	8	8	8	8	8	8	8
A067540004	2008	1	1	1	26	4	4	412	4481	35412			10303						4	21	9	3	1		1	9000	750	2	8	1	1	A067540001	A067540002	A0675400	3	2	88	0	8	8	888	8	8	8	8	8	8	8
A067729701	2008	1	1	2	54	1	1	412	4481	2920	7941	4645	4166	4842	3620	10354	7731	9783	2	23	3	1	4		2	50	50	1	3	2	1			A0677297	3	2	88	0	8	8	888	8	8	8	8	8	8	8
A067749901	2008	1	1	1	66	1	1	412	4481	3562	14271	4948	3689	4450	4668	19822	18928	25940	3	21	3	2	6	다가구	2	12	12	2	8	2	2			A0677499	3	1	5	0	8	8	888	8	8	8	8	8	8	8
A067749902	2008	1	1	2	62	1	1	412	4481	2610		3740	3128	3961	3422				3	21	3	2	6	다가구	2	12	12	9	8	2	1			A0677499	4	2	88	0	8	8	888	8	8	8	8	8	8	8
A067849901	2008	1	1	1	71	2	1	412	4481	3601			3204						3	21	3	2	1		2	80	80	1	1	1	1			A0678499	4	2	88	0	8	8	888	8	8	8	8	8	8	8
A067849902	2008	1	1	2	62	2	1	412	4481	2610		7480	3128	7922	6843				3	21	3	2	1		2	80	80	1	1	1	2			A0678499	2	2	88	1	1	1	55	1	1	1	1	0	0	0
A067929701	2008	1	1	1	63	4	3	412	4481			7553	4219	7759					3	21	3	2	6	다가구	2	500	500	1	1	1	1			A0679297	3	2	88	1	1	1	57	1	1	9	8	8	8	8
A067929702	2008	1	1	2	60	4	1	412	4481	3915		5610	3128	5942	10265				3	21	3	2	6	다가구	2	500	500	1	1	1	1			A0679297	2	2	88	0	8	8	888	8	8	8	8	8	8	8
A067929703	2008	1	1	1	32	4	3	412	4481	12695	34209		7982				55042		3	21	3	2	6	다가구	2	500	500	2	8	1	2	A067929701	A067929702	A0679297	2	2	88	0	8	8	888	8	8	8	8	8	8	8
A067939901	2008	1	1	1	50	2	3	412	4481	15237			6649						3	22	3	1	4		1	3000	250	1	3	1	2			A0679399	3	2	88	0	8	8	888	8	8	8	8	8	8	8
A067939902	2008	1	1	1	26	3	3	412	4481				10303						3	22	3	1	4		1	3000	250	2	8	1	2	A067939901		A0679399	4	1	1	0	8	8	888	8	8	8	8	8	8	8
A067949902	2008	1	1	2	42	2	3	412	4481	7457		8298	5816	6470	9035				4	21	3	2	6	다가구	2	270	270	1	1	1	1			A0679499	2	2	88	0	8	8	888	8	8	8	8	8	8	8
A068029901	2008	1	1	1	49	1	1	401	6186	30409	28717	14828	9915	12230	35657	41638	107712	124984	3	21	3	1	2		2	150	150	1	1	1	2			A0680299	3	2	88	0	8	8	888	8	8	8	8	8	8	8
A068029902	2008	1	1	2	39	1	2	401	6186			4588	5611	5394					3	21	3	1	2		2	150	150	1	1	1	2			A0680299	4	2	88	0	8	8	888	8	8	8	8	8	8	8
A068129901	2008	1	1	1	56	2	1	401	6186		16359	5900	6828	7395		22064			2	11	3	2	2		2	100	100	1	1	1	2			A0681299	4	2	88	0	8	8	888	8	8	8	8	8	8	8
A068129902	2008	1	1	2	54	1	3	401	6186			5360	5751	5588					2	11	3	2	2		2	100	100	1	1	1	1			A0681299	5	1	14	0	8	8	888	8	8	8	8	8	8	8
A068230001	2008	1	1	2	62	4	1	401	6186	16217	21899	4316	4318	4571	15664	28559	99344	110691	2	29	3	1	2		2	200	200	1	3	1	1			A0682300	3	2	88	0	8	8	888	8	8	8	8	8	8	8
A068230002	2008	1	1	1	37	2	3	401	6186			8046	8215	11099					2	29	3	1	2		2	200	200	1	2	1	1		A068230001	A0682300	3	2	88	0	8	8	888	8	8	8	8	8	8	8
A068230301	2008	1	1	1	31	3	3	401	6186				14034						4	32	3	2	2		2	300	300	1	1	1	1			A0682303	2	2	88	0	8	8	888	8	8	8	8	8	8	8
A068230302	2008	1	1	2	29	3	4	401	6186			15514	11467	16585					4	32	3	2	2		2	300	300	1	1	1	1			A0682303	1	2	88	0	8	8	888	8	8	8	8	8	8	8
A068329801	2008	1	1	2	53	3	1	401	6186		10387	5360	5751	5588		11608			3	23	3	1	2		2	300	300	1	2	2	1			A0683298	4	1	14	0	8	8	888	8	8	8	8	8	8	8
A068330203	2008	1	1	2	75		1	401	6186			5294	9933	9616					5	32	3	1	2		9	999999		1	3	2	2			A0683302	2	2	88	0	8	8	888	8	8	8	8	8	8	8
A068330301	2008	1	1	1	57	3	4	401	6186	12620		9833	6828	12325	18556				5	21	3	1	2		2	300	300	1	1	1	1			A0683303	2	2	88	0	8	8	888	8	8	8	8	8	8	8
A068330302	2008	1	1	2	58	3	3	401	6186	12096		8837	5037	8429	15277				5	21	3	1	2		2	300	300	1	1	1	1			A0683303	2	2	88	0	8	8	888	8	8	8	8	8	8	8
A068330303	2008	1	1	1	32	2	4	401	6186		48653		11021						5	21	3	1	2		2	300	300	2	8	1	1	A068330301	A068330302	A0683303	1	2	88	0	8	8	888	8	8	8	8	8	8	8
A068330304	2008	1	1	2	29	2	3	401	6186	35636			7645						5	21	3	1	2		2	300	300	2	8	1	1	A068330301	A068330302	A0683303	2	2	88	0	8	8	888	8	8	8	8	8	8	8
A068330305	2008	1	1	2	27	2	4	401	6186	35636		13854	7645	13000	42742				5	21	3	1	2		2	300	300	2	8	1	1	A068330301	A068330302	A0683303	1	2	88	0	8	8	888	8	8	8	8	8	8	8
A068530301	2008	1	1	1	42	3	4	401	6186	18320		11171	9914	12989	22303				5	21	3	1	2		1	5000	417	1	1	2	1			A0685303	1	2	88	1	0	1	41	8	5	2	8	8	8	8
A068530302	2008	1	1	2	38	3	3	401	6186	13823		4588	5611	5394	12667				5	21	3	1	2		1	5000	417	1	1	2	1			A0685303	2	2	88	0	8	8	888	8	8	8	8	8	8	8
A068630201	2008	1	1	1	59	1	3	401	6186	10096		5900	6828	7395	11134				2	11	3	2	2		2	50	50	1	1	2	2			A0686302	3	2	88	1	1	1	33	1	1	2	8	8	8	8
A068630202	2008	1	1	2	58	1	1	401	6186	9677		5302	5037	5058	9166				2	11	3	2	2		2	50	50	1	1	2	1			A0686302	1	2	88	0	8	8	888	8	8	8	8	8	8	8
A068630301	2008	1	1	1	38	3	3	401	6186			8046	8215	11099					4	21	3	1	2		1	4000	333	1	1	2	1			A0686303	3	2	88	0	8	8	888	8	8	8	8	8	8	8
A068630302	2008	1	1	2	42	3	4	401	6186			4788	6023	5600					4	21	3	1	2		1	4000	333	1	1	2	1			A0686303	2	2	88	0	8	8	888	8	8	8	8	8	8	8
A068829802	2008	1	1	2	45	1	3	401	6186		29468	6991	13735	13108		37310			4	21	3	1	2		2	150	150	1	1	3	1			A0688298	3	2	88	0	8	8	888	8	8	8	8	8	8	8
A068929801	2008	1	1	1	57	1	4	401	6186	25241		5900	6828	7395	27835				5	32	3	2	2		2	150	150	1	1	1	1		A068929803	A0689298	2	2	88	0	8	8	888	8	8	8	8	8	8	8
A068929802	2008	1	1	2	57	2	1	401	6186	24191		5302	5037	5058	22916				5	32	3	2	2		2	150	150	1	1	1	1			A0689298	4	1	7	0	8	8	888	8	8	8	8	8	8	8
A068929803	2008	1	1	2	83	3	1	401	6186			2647	4967	4808					5	32	3	2	2		2	150	150	1	3	1	2			A0689298	3	2	88	0	8	8	888	8	8	8	8	8	8	8
A068929804	2008	1	1	2	29	1	3	401	6186			8313	7645	7800					5	32	3	2	2		2	150	150	2	8	1	1	A068929801	A068929802	A0689298	3	2	88	0	8	8	888	8	8	8	8	8	8	8
A068929805	2008	1	1	2	27	1	4	401	6186			8313	7645	7800					5	32	3	2	2		2	150	150	2	8	1	1	A068929801	A068929802	A0689298	4	2	88	0	8	8	888	8	8	8	8	8	8	8
A068930001	2008	1	1	1	56	2	3	401	6186	30446		7866	6828	9860	34673				4	21	3	2	2		1	2000	167	1	1	1	2			A0689300	2	2	88	1	0	1	40	8	5	2	8	8	8	8
A068930002	2008	1	1	2	51	2	3	401	6186			7147	5751	7450					4	21	3	2	2		1	2000	167	1	1	1	2			A0689300	3	2	88	0	8	8	888	8	8	8	8	8	8	8
A068930003	2008	1	1	1	24	2	4	401	6186		24974		15014						4	21	3	2	2		1	2000	167	2	8	1	2	A068930001	A068930002	A0689300	1	2	88	0	8	8	888	8	8	8	8	8	8	8
A068930004	2008	1	1	2	22	2	4	401	6186		20984	11793	8568	13041		57253			4	21	3	2	2		1	2000	167	2	8	1	2	A068930001	A068930002	A0689300	2	2	88	0	8	8	888	8	8	8	8	8	8	8
A068930101	2008	1	1	1	60	4	3	401	6186		37594	5811	5824	5969		47794			4	21	3	1	2		2	300	300	1	1	2	1			A0689301	2	2	88	0	8	8	888	8	8	8	8	8	8	8
A068930102	2008	1	1	2	60	4	2	401	6186	16217		4316	4318	4571	15664				4	21	3	1	2		2	300	300	1	1	2	1			A0689301	2	2	88	0	8	8	888	8	8	8	8	8	8	8
A068930103	2008	1	1	2	26	3	4	401	6186	37822		8313	7645	7800	43134				4	21	3	1	2		2	300	300	2	8	2	1	A068930101	A068930102	A0689301	3	1	14	0	8	8	888	8	8	8	8	8	8	8
A068930104	2008	1	1	2	20	3	3	401	6186			8845	8568	9781					4	21	3	1	2		2	300	300	2	8	2	1	A068930101	A068930102	A0689301	1	2	88	0	8	8	888	8	8	8	8	8	8	8
A068930301	2008	1	1	1	58	2	1	401	6186			5900	6828	7395					2	11	3	2	2		2	100	100	1	1	2	1			A0689303	3	2	88	0	8	8	888	8	8	8	8	8	8	8
A068930302	2008	1	1	2	52	1	1	401	6186			5360	5751	5588					2	11	3	2	2		2	100	100	1	1	2	2			A0689303	4	2	88	0	8	8	888	8	8	8	8	8	8	8
A069139701	2008	1	1	1	25	4	3	412	6204		8532	21451	14265	19332		12445			2	11	3	1	4		2	300	300	1	1	2	2			A0691397	4	2	88	0	8	8	888	8	8	8	8	8	8	8
A069149801	2008	1	1	2	68	4	1	412	6204	12400		8294	8026	8850	14204				2	23	3	1	6	다가구	2	150	150	1	3	2	1			A0691498	2	2	88	0	8	8	888	8	8	8	8	8	8	8
A069169701	2008	1	1	1	26	4	4	412	6204		8532	21451	14265	19332		12445			1	10	3	1	6	다가구	1	2800	233	2	8	1	1			A0691697	2	2	88	0	8	8	888	8	8	8	8	8	8	8
A069229802	2008	1	1	2	41	3	4	412	6204	16348	23699	7603	8054	7904	17513	25278	36190	40558	4	21	3	2	1		2	300	300	1	1	2	1			A0692298	3	1	2	0	8	8	888	8	8	8	8	8	8	8
A069239801	2008	1	1	2	28		3	412	6204			15514	10223	16514					4	13	3	3	6	다가구	9	999999		2	8	2	1			A0692398	3	2	88	0	8	8	888	8	8	8	8	8	8	8
A069239803	2008	1	1	2	31		3	412	6204		44690	12494	8814	14156		49783			4	13	3	3	6	다가구	9	999999		2	8	2	2			A0692398	2	2	88	0	8	8	888	8	8	8	8	8	8	8
A069239804	2008	1	1	1	22		3	412	6204	45206			15014						4	13	3	3	6	다가구	9	999999		2	8	2	2			A0692398	3	2	88	0	8	8	888	8	8	8	8	8	8	8
A069249701	2008	1	1	2	51	1	1	412	6204	25605		15139	13507	15877	28068				4	21	3	1	6	다가구	2	100	100	1	3	2	1			A0692497	4	2	88	0	8	8	888	8	8	8	8	8	8	8
A069259701	2008	1	1	2	65	2	1	412	6204	12400		4147	8026	8850	14204				2	23	3	2	6	다가구	2	40	40	1	3	2	1			A0692597	2	1	14	1	1	1	57	1	1	2	8	8	8	8
A069279701	2008	1	1	1	54	3	1	412	6204	11135			9207						1	10	3	1	6	다가구	2	200	200	2	8	1	2			A0692797	2	2	88	0	8	8	888	8	8	8	8	8	8	8
A069329801	2008	1	1	1	76	4	2	412	6204	11805	23650	5898	5045	5480	13106	24725	52959	60073	3	21	3	3	6	다가구	2	400	400	1	1	1	2			A0693298	2	1	14	0	8	8	888	8	8	8	8	8	8	8
A069329802	2008	1	1	2	73	4	1	412	6204	8365		3618	4381	4977	10406				3	21	3	3	6	다가구	2	400	400	1	1	1	2			A0693298	3	1	3	1	1	1	51	1	1	2	8	8	8	8
A069329803	2008	1	1	2	41	4	4	412	6204	8174		5069	6040	5928	8757				3	21	3	3	6	다가구	2	400	400	2	8	1	1	A069329801	A069329802	A0693298	3	2	88	0	8	8	888	8	8	8	8	8	8	8
A069349701	2008	1	1	2	21	2	3	412	6204			9363	8593	10354					2	13	3	1	4		2	100	100	2	8	2	1			A0693497	3	2	88	0	8	8	888	8	8	8	8	8	8	8
A069429801	2008	1	1	1	77	1	3	412	6204			5898	5045	5480					2	11	3	2	1		2	4	4	1	1	1	2			A0694298	2	2	88	1	1	1	67	1	1	2	8	8	8	8
A069429802	2008	1	1	2	76	1	1	412	6204		48698	2802	4981	5090		56463			2	11	3	2	1		2	4	4	1	1	1	2			A0694298	3	2	88	0	8	8	888	8	8	8	8	8	8	8
A069529801	2008	1	1	1	50	1	3	412	6204	14847		10192	9207	11940	21447				4	21	3	3	6	다가구	2	170	170	1	1	1	2			A0695298	2	2	88	0	8	8	888	8	8	8	8	8	8	8
A069529802	2008	1	1	2	47	2	4	412	6204	10865		5551	6887	6938	12554				4	21	3	3	6	다가구	2	170	170	1	1	1	1			A0695298	4	2	88	0	8	8	888	8	8	8	8	8	8	8
A069529803	2008	1	1	1	22	2	3	412	6204	45206	39656	20177	15014	20209	54307	58186	108721	128724	4	21	3	3	6	다가구	2	170	170	2	8	1	2	A069529801	A069529802	A0695298	1	2	88	0	8	8	888	8	8	8	8	8	8	8
A069529804	2008	1	1	2	20	2	3	412	6204			9363	8593	10354					4	21	3	3	6	다가구	2	170	170	2	8	1	2	A069529801	A069529802	A0695298	1	2	88	0	8	8	888	8	8	8	8	8	8	8
A069549701	2008	1	1	1	32	4	4	412	6204	18554	11842	17788	11053	15882	26354	17132	29638	44360	1	10	3	1	6	다가구	1	3000	250	2	8	2	1			A0695497	3	2	88	0	8	8	888	8	8	8	8	8	8	8
A069569702	2008	1	1	2	43	4	4	412	6204			7603	8054	7904					4	21	3	2	6	다가구	2	700	700	1	1	2	1			A0695697	3	2	88	0	8	8	888	8	8	8	8	8	8	8
A069669801	2008	1	1	1	23	3	3	412	6204	45206		20177	15014	20209	54307				2	19	3	1	6	다가구	2	200	200	2	8	2	2			A0696698	3	2	88	0	8	8	888	8	8	8	8	8	8	8
A069669802	2008	1	1	2	23	3	3	412	6204		16661	9363	8593	10354		21854			2	19	3	1	6	다가구	2	200	200	2	8	2	9			A0696698	2	2	88	0	8	8	888	8	8	8	8	8	8	8
A069749801	2008	1	1	1	58	4	2	412	6204	14251	25977		6848				44256		4	21	3	1	6	다가구	2	400	400	1	1	1	1			A0697498	3	1	1	1	1	1	51	1	1	2	8	8	8	8
A069749802	2008	1	1	2	51	3	3	412	6204	12802		7566	5768	7887	28068				4	21	3	1	6	다가구	2	400	400	1	1	1	1			A0697498	2	2	88	0	8	8	888	8	8	8	8	8	8	8
A069749803	2008	1	1	1	27	3	4	412	6204			21451	14265	19332					4	21	3	1	6	다가구	2	400	400	2	8	1	1	A069749801	A069749802	A0697498	4	1	4	0	8	8	888	8	8	8	8	8	8	8
A069749804	2008	1	1	1	25	3	3	412	6204			21451	14265	19332					4	21	3	1	6	다가구	2	400	400	2	8	1	1	A069749801	A069749802	A0697498	3	1	4	0	8	8	888	8	8	8	8	8	8	8
A069829701	2008	1	1	2	27	3	4	412	6204			8800	7667	8257					1	10	3	1	6	다가구	2	200	200	2	8	1	1			A0698297	2	2	88	0	8	8	888	8	8	8	8	8	8	8
A069869701	2008	1	1	2	22	2	4	412	6204		8330		8593						1	10	3	1	6	다가구	2	100	100	2	8	2	1			A0698697	2	2	88	0	8	8	888	8	8	8	8	8	8	8
A069889701	2008	1	1	1	62	4	2	412	6204	8091		12303	5841	12639	18649				4	21	3	2	6	다가구	2	350	350	1	1	1	9			A0698897	4	1	7	0	8	8	888	8	8	8	8	8	8	8
A069889702	2008	1	1	2	59	4	1	412	6204	6829	32415	11226	5052	10708	15526	36406	66716	77340	4	21	3	2	6	다가구	2	350	350	1	1	1	1			A0698897	3	1	3	0	8	8	888	8	8	8	8	8	8	8
A069889703	2008	1	1	1	31	3	3	412	6204	18554			11053						4	21	3	2	6	다가구	2	350	350	2	8	1	2	A069889701	A069889702	A0698897	3	2	88	0	8	8	888	8	8	8	8	8	8	8
A069889704	2008	1	1	1	27	3	4	412	6204	38817			14265						4	21	3	2	6	다가구	2	350	350	2	8	2	1	A069889701	A069889702	A0698897	4	1	14	0	8	8	888	8	8	8	8	8	8	8
A070030001	2008	1	1	1	36	3	4	401	7170	26362		9228	13271	16257	34842				3	21	3	2	2		1	4000	333	1	1	2	1			A0700300	2	2	88	0	8	8	888	8	8	8	8	8	8	8
A070030201	2008	1	1	1	40	2	4	401	7170	29661	47703	12810	11491	14896	37249	57108	100830	119957	4	21	3	1	2		1	3000	250	1	1	1	1			A0700302	1	2	88	0	8	8	888	8	8	8	8	8	8	8
A070030202	2008	1	1	2	43	2	3	401	7170			5491	6981	6422					4	21	3	1	2		1	3000	250	1	1	2	1			A0700302	2	2	88	0	8	8	888	8	8	8	8	8	8	8
A070030302	2008	1	1	2	41	4	4	401	7170		42287		11635						5	21	3	2	2		2	500	500	1	1	2	2			A0700303	2	2	88	0	8	8	888	8	8	8	8	8	8	8
A070129801	2008	1	1	1	56	3	3	401	7170	12260	34762	6766	7914	8481	14559	41025	66628	75551	4	32	3	2	2		1	4000	333	1	1	2	2		A070129804	A0701298	2	2	88	0	8	8	888	8	8	8	8	8	8	8
A070129802	2008	1	1	2	53	3	3	401	7170	11014		6147	6666	6408	10835				4	32	3	2	2		1	4000	333	1	1	2	1			A0701298	4	2	88	0	8	8	888	8	8	8	8	8	8	8
A070129804	2008	1	1	2	78	4	1	401	7170			3036	5757	5514					4	32	3	2	2		1	4000	333	1	3	2	2			A0701298	2	2	88	1	1	1	75	1	1	2	8	8	8	8
A070130101	2008	1	1	1	35	2	4	401	7170			9228	9522	12728					4	21	3	2	2		2	270	270	1	1	2	1			A0701301	2	2	88	1	0	1	23	8	5	2	8	8	8	8
A070130102	2008	1	1	2	34	2	4	401	7170		39870	6767	7640	7667		41638			4	21	3	2	2		2	270	270	1	1	2	1			A0701301	2	1	14	0	8	8	888	8	8	8	8	8	8	8
A070130202	2008	1	1	2	44	3	4	401	7170			7322	9308	8563					4	21	3	2	2		1	5000	417	1	1	2	1			A0701302	3	2	88	0	8	8	888	8	8	8	8	8	8	8
A070130302	2008	1	1	2	39	4	4	401	7170	22380		5261	6504	6186	22086				4	21	3	2	2		2	1000	1000	1	1	2	1			A0701303	3	2	88	0	8	8	888	8	8	8	8	8	8	8
A070229901	2008	1	1	1	58	3	1	401	7170	30446		6766	7914	8481	34673				4	21	3	2	2		2	250	250	1	1	1	1			A0702299	3	2	88	1	1	1	55	1	1	2	8	8	8	8
A070229902	2008	1	1	2	54	2	1	401	7170		48408	6147	6666	6408		57116			4	21	3	2	2		2	250	250	1	1	1	1			A0702299	3	2	88	0	8	8	888	8	8	8	8	8	8	8
A070229904	2008	1	1	2	28	2	4	401	7170			9533	8861	8945					4	21	3	2	2		2	250	250	2	8	2	1	A070229901	A070229902	A0702299	2	2	88	0	8	8	888	8	8	8	8	8	8	8
A070330102	2008	1	1	2	48	3	3	401	7170	9347		6013	7960	7516	9692				3	21	3	2	2		1	4000	333	1	1	2	1			A0703301	5	1	14	0	8	8	888	8	8	8	8	8	8	8
A070429902	2008	1	1	2	35	4	4	401	7170	22380		5261	6504	6186	22086				4	21	3	2	2		1	5300	442	1	1	2	1			A0704299	2	2	88	0	8	8	888	8	8	8	8	8	8	8
A070530201	2008	1	1	1	51	4	4	401	7170		35582	11042	10640	12935		44465			2	11	3	2	2		2	700	700	1	1	2	1			A0705302	2	2	88	0	8	8	888	8	8	8	8	8	8	8
A070530202	2008	1	1	2	49	4	4	401	7170	18694		6013	7960	7516	19385				2	11	3	2	2		2	700	700	1	1	2	1			A0705302	2	1	14	0	8	8	888	8	8	8	8	8	8	8
A070629902	2008	1	1	2	32	2	4	401	7170			6767	7640	7667					5	21	3	1	2		1	3000	250	1	1	2	1			A0706299	1	2	88	0	8	8	888	8	8	8	8	8	8	8
A070630101	2008	1	1	1	39	4	4	401	7170	13181	38911	9228	9522	12728	17421	48839	79122	87427	3	21	3	2	2		2	500	500	1	1	1	1			A0706301	2	2	88	0	8	8	888	8	8	8	8	8	8	8
A070630102	2008	1	1	2	35	4	4	401	7170	11190		5261	6504	6186	11043				3	21	3	2	2		2	500	500	1	1	1	1			A0706301	2	2	88	0	8	8	888	8	8	8	8	8	8	8
A070630301	2008	1	1	1	53	4	4	401	7170	17030		11042	10640	12935	22077				4	21	3	2	2		2	500	500	1	1	2	1			A0706303	2	2	88	0	8	8	888	8	8	8	8	8	8	8
A070630302	2008	1	1	2	50	4	3	401	7170	9790	29428	6147	6666	6408	9631	28777	100279	90639	4	21	3	2	2		2	500	500	1	1	2	1			A0706303	4	1	14	0	8	8	888	8	8	8	8	8	8	8
A070630303	2008	1	1	2	24	4	4	401	7170	39250		10143	9931	11217	47819				4	21	3	2	2		2	500	500	2	8	2	1	A070630301	A070630302	A0706303	3	2	88	0	8	8	888	8	8	8	8	8	8	8
A070630304	2008	1	1	2	20	4	3	401	7170		29727	10143	9931	11217		36557			4	21	3	2	2		2	500	500	2	8	2	1	A070630301	A070630302	A0706303	3	2	88	0	8	8	888	8	8	8	8	8	8	8
A070729801	2008	1	1	1	39	4	3	401	7170	26362		9228	13271	16257	34842				3	21	3	3	2		2	800	800	1	1	2	1			A0707298	2	2	88	0	8	8	888	8	8	8	8	8	8	8
A070829802	2008	1	1	2	35	3	4	401	7170	22380		10522	8130	7732	22086				5	21	3	1	2		2	400	400	1	1	2	1			A0708298	4	2	88	0	8	8	888	8	8	8	8	8	8	8
A070829901	2008	1	1	1	47	2	2	401	7170			16725	11493	14026					3	21	3	2	2		2	200	200	1	1	2	2			A0708299	3	2	88	0	8	8	888	8	8	8	8	8	8	8
A070829902	2008	1	1	2	43	2	2	401	7170			5491	6981	6422					3	21	3	2	2		2	200	200	1	1	2	2			A0708299	3	2	88	0	8	8	888	8	8	8	8	8	8	8
A070830201	2008	1	1	1	39	3	4	401	7170	26362			9522						4	21	3	2	2		2	430	430	1	1	2	1			A0708302	2	2	88	0	8	8	888	8	8	8	8	8	8	8
A070830202	2008	1	1	2	35	4	4	401	7170			10522	6504	8248					4	21	3	2	2		2	430	430	1	1	2	1			A0708302	3	1	4	0	8	8	888	8	8	8	8	8	8	8
A070929701	2008	1	1	1	28	4	4	401	7170		30446	21451	14550	19332		41635			2	11	3	2	2		2	400	400	1	1	2	1			A0709297	2	2	88	0	8	8	888	8	8	8	8	8	8	8
A070929702	2008	1	1	2	29	4	4	401	7170			9533	8861	8945					2	11	3	2	2		2	400	400	1	1	2	1			A0709297	3	2	88	0	8	8	888	8	8	8	8	8	8	8
A070929802	2008	1	1	2	47	4	2	401	7170			12026	13851	15033					2	11	3	2	2		2	500	500	1	1	2	1			A0709298	5	1	14	1	1	1	46	0	5	2	8	8	8	8
A071039802	2008	1	1	2	39	1	2	412	4653			3259	4221	3832					3	21	3	1	6	다가구	2	90	90	1	1	1	2			A0710398	3	2	88	0	8	8	888	8	8	8	8	8	8	8
A071039803	2008	1	1	1	21	1	3	412	4653	45206	14871	16122	12037	15528	54307	22545	62295	86591	3	21	3	1	6	다가구	2	90	90	2	8	1	2		A071039802	A0710398	3	1	5	1	1	1	18	0	5	2	8	8	8	8
A071129702	2008	1	1	2	71	1	1	412	4653			2428	3286	3340					1	10	3	1	6	다가구	2	15	15	1	3	1	2			A0711297	4	1	14	1	1	1	31	1	1	2	8	8	8	8
A071229701	2008	1	1	1	37	2	3	412	4653	6895		5716	6179	7885	8462				2	22	3	1	6	다가구주택	2	175	175	1	4	1	2			A0712297	3	2	88	0	8	8	888	8	8	8	8	8	8	8
A071279702	2008	1	1	2	51	2	3	412	4653		37109	4569	5047	4631		38708			7	39	3	2	1		2	200	200	1	1	2	1			A0712797	2	1	14	0	8	8	888	8	8	8	8	8	8	8
A071279703	2008	1	1	1	27	1	4	412	4653			21451	12482	16923					7	39	3	2	1		2	200	200	1	1	2	1	A071279701	A071279702	A0712797	3	2	88	0	8	8	888	8	8	8	8	8	8	8
A071279704	2008	1	1	1	26	1	3	412	4653			21451	12482	16923					7	39	3	2	1		2	200	200	2	8	2	1	A071279701	A071279702	A0712797	1	2	88	0	8	8	888	8	8	8	8	8	8	8
A071359801	2008	1	1	2	68	1	1	412	4653	3720	5948	2783	3010	2970	3551	6743	13669	15662	1	10	3	2	1		2	0	0	1	3	2	2			A0713598	3	2	88	1	1	1	67	1	1	2	8	8	8	8
A071429701	2008	1	1	2	77	2	1	412	4653				5604						6	39	1	2	6	다가구 ?	2	80	80	1	3	3	2			A0714297	4	1	14	1	1	1	73	1	1	1	1	0	0	0
A071429706	2008	1	1	2	49	1	1	412	4653	19557	35094	7449	7748	9312	18831	41471	64378	77710	6	39	1	2	6	다가구 ?	2	80	80	2	8	1	1		A071429701	A0714297	2	2	88	0	8	8	888	8	8	8	8	8	8	8
A071429801	2008	1	1	1	59	4	4	412	4653	8550	19482		5136				39831		4	21	3	2	1		1	5000	417	1	1	2	1			A0714298	1	2	88	0	8	8	888	8	8	8	8	8	8	8
A071429802	2008	1	1	2	49	4	3	412	4653	9779		14899	5165	16428	18831				4	21	3	2	1		1	5000	417	1	1	2	1			A0714298	3	2	88	1	1	1	49	1	1	2	8	8	8	8
A071429803	2008	1	1	1	30	3	3	412	4653				8289						4	21	3	2	1		1	5000	417	1	4	2	1	A071429801	A071429802	A0714298	2	2	88	1	1	1	27	1	1	2	8	8	8	8
A071429804	2008	1	1	1	26	3	3	412	4653				10699						4	21	3	2	1		1	5000	417	2	8	2	1	A071429801	A071429802	A0714298	3	2	88	0	8	8	888	8	8	8	8	8	8	8
A071459701	2008	1	1	1	65	3	3	412	4653		16673	6084	5747	5472		18526			4	32	3	2	1		2	200	200	1	1	2	1			A0714597	2	2	88	0	8	8	888	8	8	8	8	8	8	8
A071459702	2008	1	1	2	57	3	1	412	4653	12292		5650	5684	5389	11644				4	32	3	2	1		2	200	200	1	1	2	1			A0714597	2	2	88	0	8	8	888	8	8	8	8	8	8	8
A071529801	2008	1	1	1	52	1	2	412	4653	13362	7478	6840	6905	8012	16085	9968	14714	22663	4	22	1	1	6	다가구	2	106	106	1	4	4	2			A0715298	2	2	88	0	8	8	888	8	8	8	8	8	8	8
A071539701	2008	1	1	1	32	3	3	412	4653			12634	8289	10658					2	11	3	1	6	다가구	1	3500	292	1	1	2	1			A0715397	2	2	88	0	8	8	888	8	8	8	8	8	8	8
A071539702	2008	1	1	2	26	3	3	412	4653		12388	5905	5750	5541		13900			2	11	3	1	6	다가구	1	3500	292	1	1	2	2			A0715397	2	2	88	0	8	8	888	8	8	8	8	8	8	8
A071629802	2008	1	1	2	48	2	1	412	4653			3725	10331	9312					2	11	3	2	6	다가구	2	180	180	1	1	2	1			A0716298	3	2	88	0	8	8	888	8	8	8	8	8	8	8
A071729701	2008	1	1	1	55	2	2	412	4653	6413		4191	5136	5253	7072				3	21	3	2	6	다가구주택	2	170	170	1	1	2	1			A0717297	2	2	88	0	8	8	888	8	8	8	8	8	8	8
A071729702	2008	1	1	2	52	2	1	412	4653	5761		3808	4326	3969	5263				3	21	3	2	6	다가구주택	2	170	170	1	1	2	1			A0717297	3	2	88	0	8	8	888	8	8	8	8	8	8	8
A071729703	2008	1	1	1	29	2	3	412	4653			20350	10699	14506					3	21	3	2	6	다가구주택	2	170	170	2	8	2	1	A071729701	A071729702	A0717297	3	2	88	0	8	8	888	8	8	8	8	8	8	8
A071739801	2008	1	1	2	74	2	1	412	4653	5019		2428	3286	3340	5203				1	10	3	1	6	다가구	2	30	30	1	3	2	2			A0717398	4	1	14	0	8	8	888	8	8	8	8	8	8	8
A071839805	2008	1	1	2	79		1	412	4653			3761	7472	6831					4	32	3	2	1		9	999999		1	3	2	2			A0718398	2	2	88	1	1	1	71	1	1	2	8	8	8	8
A071849701	2008	1	1	1	61	3	2	412	4653			6192	4381	6361					4	39	3	2	1		2	200	200	1	1	1	1			A0718497	3	2	88	1	1	1	55	1	1	2	8	8	8	8
A071849702	2008	1	1	2	61	3	1	412	4653			4599	3248	4871					4	39	3	2	1		2	200	200	1	1	1	1			A0718497	2	2	88	1	1	1	55	1	1	2	8	8	8	8
A071849703	2008	1	1	2	33	2	4	412	4653		25138		4958						4	39	3	2	1		2	200	200	1	2	1	1	A071849701	A071849702	A0718497	2	2	88	0	8	8	888	8	8	8	8	8	8	8
A071929801	2008	1	1	1	46	2	4	412	4653		25650	10534	7458	8688		34712			6	32	3	3	6	다가구	2	300	300	1	1	1	1			A0719298	2	2	88	0	8	8	888	8	8	8	8	8	8	8
A071929802	2008	1	1	2	44	2	3	412	4653	14713		3402	4530	3978	13135				6	32	3	3	6	다가구	2	300	300	1	1	1	1			A0719298	2	2	88	0	8	8	888	8	8	8	8	8	8	8
A071929806	2008	1	1	2	69	4	1	412	4653			2783	3010	2970					6	32	3	3	6	다가구	2	300	300	1	3	1	2			A0719298	4	2	88	1	1	1	54	1	1	2	8	8	8	8
A071939701	2008	1	1	1	41	1	3	412	4653	15515		7935	7457	9227	18888				5	21	3	1	6	다가구 ?	1	2000	167	1	1	1	1			A0719397	2	2	88	0	8	8	888	8	8	8	8	8	8	8
A071939702	2008	1	1	2	33	1	3	412	4653			4192	4958	4750					5	21	3	1	6	다가구 ?	1	2000	167	1	1	1	1			A0719397	2	2	88	0	8	8	888	8	8	8	8	8	8	8
A071939801	2008	1	1	1	51		3	412	4653	13362		6840	6905	8012	16085				4	32	3	2	1		9	999999		1	1	2	9		A071939804	A0719398	3	2	88	1	1	1	51	1	1	2	8	8	8	8
A071939802	2008	1	1	2	49		3	412	4653	9779		3725	5165	4656	9416				4	32	3	2	1		9	999999		1	1	2	9			A0719398	4	2	88	0	8	8	888	8	8	8	8	8	8	8
A071939803	2008	1	1	1	20		3	412	4653		29742	16122	12037	15528		45091			4	32	3	2	1		9	999999		2	8	2	9	A071939801	A071939802	A0719398	1	2	88	0	8	8	888	8	8	8	8	8	8	8
A071939804	2008	1	1	2	77		1	412	4653			1880	3736	3416					4	32	3	2	1		9	999999		1	3	2	2			A0719398	5	1	5	1	1	1	62	1	1	2	8	8	8	8
A071949701	2008	1	1	1	65	3	3	412	4653	7028		4056	3831	3648	6786				3	21	3	2	6	다가구	2	150	150	1	1	2	1			A0719497	3	2	88	0	8	8	888	8	8	8	8	8	8	8
A071949702	2008	1	1	2	66	3	1	412	4653	5580		2783	3010	2970	5327				3	21	3	2	6	다가구	2	150	150	1	1	2	1			A0719497	4	1	14	1	1	1	65	1	1	2	8	8	8	8
A071949703	2008	1	1	1	37	1	3	412	4653		24534	5716	6179	7885		32846			3	21	3	2	6	다가구	2	150	150	2	8	2	1	A071949701	A071949702	A0719497	2	2	88	0	8	8	888	8	8	8	8	8	8	8
A072030002	2008	1	1	2	58	3	1	401	4772	13934			7772						3	21	3	3	2		2	200	200	1	1	2	1			A0720300	4	2	88	0	8	8	888	8	8	8	8	8	8	8
A072030205	2008	1	1	2	62	4	1	401	4772				5552						5	31	3	2	2		2	1000	1000	1	3	2	1			A0720302	3	1	14	0	8	8	888	8	8	8	8	8	8	8
A072129801	2008	1	1	1	43	2	4	401	4772	13191			7648						4	21	3	2	2		1	2600	217	1	1	2	1			A0721298	2	2	88	0	8	8	888	8	8	8	8	8	8	8
A072129802	2008	1	1	2	39	2	4	401	4772	9953	22672	5264	4329	5502	20268	21894	116490	129532	4	21	3	2	2		1	2600	217	1	1	2	1			A0721298	2	2	88	0	8	8	888	8	8	8	8	8	8	8
A072129901	2008	1	1	1	70		4	401	4772	8055		3080	3412	3317	8363				99	99	9	9	9		9	999999		9	9	9	9			A0721299	3	2	88	1	1	1	59	1	1	2	8	8	8	8
A072129902	2008	1	1	2	66		3	401	4772	6325		2997	3087	3198	6709				99	99	9	9	9		9	999999		9	9	9	9			A0721299	2	2	88	0	8	8	888	8	8	8	8	8	8	8
A072229801	2008	1	1	1	60	4	3	401	4772	24763		4445	4493	4567	26425				3	21	3	3	2		2	400	400	1	1	2	1			A0722298	3	2	88	1	1	1	55	1	1	2	8	8	8	8
A072229802	2008	1	1	2	54	4	2	401	4772		22945	4101	4437	4275		21939			3	21	3	3	2		2	400	400	1	1	2	1			A0722298	3	1	3	0	8	8	888	8	8	8	8	8	8	8
A072229803	2008	1	1	1	26	4	4	401	4772			21451	10973	15621					3	21	3	3	2		2	400	400	2	8	2	1	A072229801	A072229802	A0722298	2	2	88	0	8	8	888	8	8	8	8	8	8	8
A072229901	2008	1	1	2	50	4	3	401	4772		7648	4101	4437	4275		7313			4	21	3	2	2		2	500	500	1	1	2	1			A0722299	2	2	88	1	1	1	48	1	1	2	8	8	8	8
A072230102	2008	1	1	2	60	3	1	401	4772			9906	6662	6994					4	39	3	2	2		2	200	200	1	1	2	1			A0722301	4	2	88	1	1	1	58	1	1	2	8	8	8	8
A072230201	2008	1	1	1	68	4	1	401	4772			4368	3929	3928					5	31	3	2	2		2	300	300	1	1	2	2			A0722302	1	2	88	1	1	1	67	1	1	2	8	8	8	8
A072230202	2008	1	1	2	64	4	1	401	4772		16126	3302	3331	3497		17992			5	31	3	2	2		2	300	300	1	1	2	2			A0722302	5	2	88	1	1	1	63	1	1	2	8	8	8	8
A072230301	2008	1	1	1	45	4	4	401	4772	11238		11344	7649	9356	15020				3	21	3	2	2		2	400	400	1	1	2	2			A0722303	2	2	88	0	8	8	888	8	8	8	8	8	8	8
A072230302	2008	1	1	2	42	4	4	401	4772	8339		3663	4646	4284	8272				3	21	3	2	2		2	400	400	1	1	2	2			A0722303	3	1	4	0	8	8	888	8	8	8	8	8	8	8
A072330001	2008	1	1	1	49	4	3	401	4772	22477		11344	7649	9356	30040				3	21	3	2	2		2	400	400	1	1	1	1			A0723300	2	2	88	0	8	8	888	8	8	8	8	8	8	8
A072330002	2008	1	1	2	45	4	4	401	4772			4011	5298	5014					3	21	3	2	2		2	400	400	1	1	1	1			A0723300	3	2	88	0	8	8	888	8	8	8	8	8	8	8
A072430201	2008	1	1	1	51	4	4	401	4772			7366	7082	8628					1	21	3	3	2		2	400	400	1	1	1	1			A0724302	3	2	88	0	8	8	888	8	8	8	8	8	8	8
A072430202	2008	1	1	2	48	4	3	401	4772			4011	5298	5014					1	21	3	3	2		2	400	400	1	1	1	2			A0724302	4	1	5	0	8	8	888	8	8	8	8	8	8	8
A072430203	2008	1	1	1	25	4	3	401	4772		23739	21451	10973	15621		31741			1	21	3	3	2		2	400	400	2	8	1	1	A072430201	A072430202	A0724302	3	2	88	0	8	8	888	8	8	8	8	8	8	8
A072529801	2008	1	1	1	48	2	3	401	4772		42293	13612	7649	11227		52464			6	32	3	2	2		2	300	300	1	1	2	1			A0725298	3	2	88	0	8	8	888	8	8	8	8	8	8	8
A072529802	2008	1	1	2	46	2	1	401	4772			4813	5298	6017					6	32	3	2	2		2	300	300	1	1	2	1			A0725298	3	1	2	0	8	8	888	8	8	8	8	8	8	8
A072529803	2008	1	1	2	21	3	3	401	4772			8119	6610	8979					6	32	3	2	2		2	300	300	2	8	2	1	A072529801	A072529802	A0725298	4	1	3	0	8	8	888	8	8	8	8	8	8	8
A072529806	2008	1	1	2	77	4	1	401	4772	31250		2430	3831	4414	36015				6	32	3	2	2		2	300	300	1	4	2	2			A0725298	3	2	88	0	8	8	888	8	8	8	8	8	8	8
A072530001	2008	1	1	1	71	2	1	401	4772			3080	6824	6634					3	21	3	2	2		2	80	80	1	1	2	2			A0725300	5	2	88	1	1	1	61	1	1	2	8	8	8	8
A072530101	2008	1	1	1	67	4	3	401	4772		13745	4368	3929	3928		14001			3	27	3	2	2		2	350	350	1	1	2	2			A0725301	4	1	14	0	8	8	888	8	8	8	8	8	8	8
A072530102	2008	1	1	2	59	4	4	401	4772	13934		4056	3886	3869	14666				3	27	3	2	2		2	350	350	1	1	2	1			A0725301	2	1	10	0	8	8	888	8	8	8	8	8	8	8
A072530301	2008	1	1	1	45	1	4	401	4772	11238		11344	7649	9356	15020				5	21	3	2	2		2	200	200	1	1	1	1			A0725303	3	2	88	0	8	8	888	8	8	8	8	8	8	8
A072530302	2008	1	1	2	40	1	3	401	4772	8339		3663	4646	4284	8272				5	21	3	2	2		2	200	200	1	1	1	1			A0725303	2	2	88	0	8	8	888	8	8	8	8	8	8	8
A072629802	2008	1	1	2	44	3	3	401	4772		21980	3663	6195	5712		21490			4	21	3	2	2		2	400	400	1	1	2	1			A0726298	2	2	88	0	8	8	888	8	8	8	8	8	8	8
A072729801	2008	1	1	1	57	1	3	401	4772			4513	6584	7071					5	29	3	2	2		8	888888	0	1	1	2	1			A0727298	3	2	88	1	1	1	53	1	1	2	8	8	8	8
A072729803	2008	1	1	2	23	1	3	401	4772			6766	8262	9353					5	29	3	2	2		8	888888	0	2	8	2	2	A072729801	A072729802	A0727298	1	2	88	0	8	8	888	8	8	8	8	8	8	8
A072729804	2008	1	1	2	21	1	3	401	4772		30904	6766	8262	9353		37160			5	29	3	2	2		8	888888	0	1	1	2	2	A072729801	A072729802	A0727298	2	1	2	0	8	8	888	8	8	8	8	8	8	8
A072730001	2008	1	1	1	42	4	4	401	4772			8545	7648	9936					5	21	3	2	2		2	500	500	1	1	2	1			A0727300	3	2	88	0	8	8	888	8	8	8	8	8	8	8
A072730101	2008	1	1	1	61	4	3	401	4772			8891	5991	16316					4	21	3	2	2		2	500	500	1	1	2	2			A0727301	3	2	88	1	1	1	58	1	1	2	8	8	8	8
A072730103	2008	1	1	1	33	4	4	401	4772				11336						4	21	3	2	2		2	500	500	2	8	2	1	A072730101	A072730102	A0727301	4	2	88	0	8	8	888	8	8	8	8	8	8	8
A072830201	2008	1	1	1	50	2	3	401	4772		18495	11048	7082	12942		22599			4	21	3	1	2		1	3000	250	1	1	1	1			A0728302	4	2	88	1	1	1	41	1	1	2	8	8	8	8
A072830202	2008	1	1	2	45	2	3	401	4772			6017	5298	7521					4	21	3	1	2		1	3000	250	1	1	1	1			A0728302	3	2	88	0	8	8	888	8	8	8	8	8	8	8
A072930201	2008	1	1	1	60	4	4	401	4772			8891	5991	9133					4	32	3	2	2		2	330	330	1	1	2	1		A072930204	A0729302	3	2	88	0	8	8	888	8	8	8	8	8	8	8
A072930202	2008	1	1	2	55	4	3	401	4772				5181						4	32	3	2	2		2	330	330	1	1	2	1			A0729302	2	2	88	1	1	1	40	1	1	2	8	8	8	8
A072930204	2008	1	1	2	83	4	3	401	4772	31250		4050	5109	7356	36015				4	32	3	2	2		2	330	330	1	3	2	2			A0729302	1	2	88	0	8	8	888	8	8	8	8	8	8	8
A073129804	2008	1	1	2	62	1	2	412	2196	1599	2915	1447	1533	1533	1545	3286	3266	4093	1	10	3	2	2		2	30	30	1	3	2	1			A0731298	2	2	88	1	1	1	61	1	1	2	8	8	8	8
A073130001	2008	1	1	2	33	4	4	412	2196	6977	14987	2638	2808	2690	6707	15458	25779	28825	6	39	3	1	2		2	500	500	1	1	2	1		A073130005	A0731300	4	1	14	0	8	8	888	8	8	8	8	8	8	8
A073130002	2008	1	1	1	36	3	4	412	2196			3597	3500	4466					6	39	3	1	2		2	500	500	1	1	2	1			A0731300	1	2	88	0	8	8	888	8	8	8	8	8	8	8
A073130005	2008	1	1	2	58	4	3	412	2196	3817		2370	2146	2035	3616				6	39	3	1	2		2	500	500	1	3	2	2			A0731300	3	2	88	1	1	1	52	1	1	2	8	8	8	8
A073140101	2008	1	1	2	67	2	1	412	2196	1733		1314	1421	1402	1654				1	10	3	2	1		2	40	40	1	3	1	2			A0731401	4	2	88	1	1	1	54	1	1	2	8	8	8	8
A073229701	2008	1	1	1	60	4	3	412	2196	2261		3247	2068	3002	3619				6	39	3	2	2		1	5000	417	1	1	1	1			A0732297	2	2	88	0	8	8	888	8	8	8	8	8	8	8
A073229702	2008	1	1	2	56	4	2	412	2196	1908		2963	1788	2544	3013				6	39	3	2	2		1	5000	417	1	1	1	1			A0732297	3	2	88	0	8	8	888	8	8	8	8	8	8	8
A073229703	2008	1	1	2	33	3	4	412	2196	3488		3298	2340	3363	5590				6	39	3	2	2		1	5000	417	1	1	2	1	A073229701	A073229702	A0732297	2	1	7	0	8	8	888	8	8	8	8	8	8	8
A073229704	2008	1	1	1	36	3	4	412	2196	3211			2916						6	39	3	2	2		1	5000	417	1	9	2	1			A0732297	2	2	88	0	8	8	888	8	8	8	8	8	8	8
A073229706	2008	1	1	1	31	3	4	412	2196	5185	19856		3912				27609		6	39	3	2	2		1	5000	417	2	8	2	1	A073229701	A073229702	A0732297	2	2	88	0	8	8	888	8	8	8	8	8	8	8
A073330102	2008	1	1	2	57	4	2	412	2196	2863		1778	2683	2544	2712				4	21	3	2	5		2	450	450	1	1	2	1			A0733301	3	2	88	1	1	1	45	1	1	2	8	8	8	8
A073429901	2008	1	1	1	31	3	4	412	2196	10370	3971	5963	3912	5030	12275	5320	11043	15496	2	11	3	2	2		2	200	200	1	1	2	1			A0734299	2	1	3	0	8	8	888	8	8	8	8	8	8	8
A073629802	2008	1	1	2	37	4	4	412	2196			1538	2656	2411					4	21	3	2	2		1	9800	817	1	1	2	2			A0736298	3	1	5	0	8	8	888	8	8	8	8	8	8	8
A073629901	2008	1	1	1	53	4	4	412	2196	7779		4035	3259	4727	9365				5	21	3	2	2		1	6500	542	1	1	2	1			A0736299	3	2	88	0	8	8	888	8	8	8	8	8	8	8
A073629902	2008	1	1	2	52	4	2	412	2196	4472		2246	2042	2342	4085				5	21	3	2	2		1	6500	542	1	1	2	1			A0736299	3	1	1	0	8	8	888	8	8	8	8	8	8	8
A073629903	2008	1	1	2	26	4	4	412	2196				2714						5	21	3	2	2		1	6500	542	2	8	2	1	A073629901	A073629902	A0736299	2	2	88	0	8	8	888	8	8	8	8	8	8	8
A073629904	2008	1	1	2	23	4	4	412	2196		11174	3707	3042	4099		13572			5	21	3	2	2		1	6500	542	2	8	2	2	A073629901	A073629902	A0736299	2	2	88	0	8	8	888	8	8	8	8	8	8	8
A073630001	2008	1	1	1	51	2	2	412	2196	4149		6456	3259	7563	7492				4	32	3	3	2		2	200	200	1	1	1	1		A073630004	A0736300	3	2	88	0	8	8	888	8	8	8	8	8	8	8
A073630002	2008	1	1	2	46	2	3	412	2196	3036	7846	3516	2438	4395	4385	17170	13327	14478	4	32	3	3	2		2	200	200	1	1	1	1			A0736300	2	2	88	0	8	8	888	8	8	8	8	8	8	8
A073630003	2008	1	1	1	24	2	3	412	2196		6649		5681						4	32	3	3	2		2	200	200	2	8	1	2	A073630001	A073630002	A0736300	3	2	88	0	8	8	888	8	8	8	8	8	8	8
A073630004	2008	1	1	2	74	4	1	412	2196	3117			1551						4	32	3	3	2		2	200	200	1	3	1	2			A0736300	2	2	88	1	1	1	69	1	1	2	8	8	8	8
A073729802	2008	1	1	2	38		3	412	2196			1538	2490	2261					5	21	3	9	2		9	999999		1	1	2	1			A0737298	2	2	88	0	8	8	888	8	8	8	8	8	8	8
A073730001	2008	1	1	1	62	4	3	412	2196	5653		3247	3102	3002	5429				7	39	3	2	2		2	500	500	1	1	1	1			A0737300	2	2	88	1	1	1	59	0	5	2	8	8	8	8
A073730002	2008	1	1	2	58	4	1	412	2196	4771	13588	2963	2683	2544	4520	14131	15537	16886	7	39	3	2	2		2	500	500	1	1	1	1			A0737300	4	1	7	0	8	8	888	8	8	8	8	8	8	8
A073730003	2008	1	1	2	31	3	4	412	2196			3298	3510	3363					7	39	3	2	2		2	500	500	1	1	2	1	A073730001	A073730002	A0737300	3	2	88	0	8	8	888	8	8	8	8	8	8	8
A073829801	2008	1	1	1	40	4	4	412	2196	3613	8966	3745	3519	4355	4399	11387	9358	12525	5	21	3	2	2		1	8000	667	1	1	2	1			A0738298	2	2	88	0	8	8	888	8	8	8	8	8	8	8
A073829802	2008	1	1	2	40	4	4	412	2196	2284		1605	2138	1878	2039				5	21	3	2	2		1	8000	667	1	1	2	1			A0738298	2	2	88	0	8	8	888	8	8	8	8	8	8	8
A073829901	2008	1	1	1	61	4	4	412	2196	4522		1948	4135	4003	4343				2	11	3	2	2		2	257	257	1	1	2	1			A0738299	2	2	88	0	8	8	888	8	8	8	8	8	8	8
A073929705	2008	1	1	2	72	3	1	412	2196			3438	4653	4729					3	29	3	2	2		2	120	120	1	3	1	2			A0739297	4	1	14	1	1	1	71	1	1	2	8	8	8	8
A073929901	2008	1	1	2	50	2	3	412	2196	2981		4493	2042	4684	4085				5	32	3	2	2		2	200	200	1	1	1	1			A0739299	4	1	10	0	8	8	888	8	8	8	8	8	8	8
A073929902	2008	1	1	1	50	1	3	412	2196	5186	16719	8070	3259	9454	9365	20635	15229	21112	5	32	3	2	2		2	200	200	1	1	1	2		A073929905	A0739299	3	2	88	0	8	8	888	8	8	8	8	8	8	8
A073929903	2008	1	1	2	24	2	4	412	2196				3042						5	32	3	2	2		2	200	200	2	8	1	1	A073929902	A073929901	A0739299	4	2	88	0	8	8	888	8	8	8	8	8	8	8
A073929904	2008	1	1	2	21	2	3	412	2196	14978			3042						5	32	3	2	2		2	200	200	2	8	1	1	A073929902	A073929901	A0739299	2	1	2	0	8	8	888	8	8	8	8	8	8	8
A073929905	2008	1	1	2	71	3	1	412	2196				1551						5	32	3	2	2		2	200	200	1	1	1	2			A0739299	2	2	88	0	8	8	888	8	8	8	8	8	8	8
A074039802	2008	1	1	2	82	1	1	412	5301			4736	8513	8602					2	23	1	1	6	다가구주택	2	8	8	1	1	1	2			A0740398	4	1	14	0	8	8	888	8	8	8	8	8	8	8
A074129701	2008	1	1	2	32	4	3	412	5301			5279	5649	5981					1	10	2	1	6	다가구주택	2	200	200	2	8	1	1			A0741297	2	2	88	0	8	8	888	8	8	8	8	8	8	8
A074129801	2008	1	1	1	26	1	3	412	5301		21487	21451	12190	18267		33581			2	19	3	1	6	다가구주택	2	120	120	2	8	2	2			A0741298	3	2	88	0	8	8	888	8	8	8	8	8	8	8
A074129802	2008	1	1	2	27	1	3	412	5301			7436	6551	6977					2	19	3	1	6	다가구주택	2	120	120	2	8	1	2			A0741298	4	2	88	0	8	8	888	8	8	8	8	8	8	8
A074159801	2008	1	1	1	43	4	4	412	5301		33667		8496						5	21	3	2	6	다가구주택	2	1000	1000	1	1	1	1			A0741598	1	2	88	0	8	8	888	8	8	8	8	8	8	8
A074159802	2008	1	1	2	42	4	3	412	5301	20587		5711	5161	6262	20676				5	21	3	2	6	다가구주택	2	1000	1000	1	1	1	1			A0741598	2	2	88	0	8	8	888	8	8	8	8	8	8	8
A074169702	2008	1	1	2	60	3	1	412	5301	14412		7722	7401	8179	15660				3	21	3	2	6	다가구주택	2	150	150	1	1	2	2			A0741697	4	1	14	0	8	8	888	8	8	8	8	8	8	8
A074169801	2008	1	1	1	71	2	1	412	5301		19513	3601	3791	3878		23074			2	11	3	2	6	다가구주택	2	60	60	1	1	2	2			A0741698	2	2	88	0	8	8	888	8	8	8	8	8	8	8
A074169802	2008	1	1	2	64	2	1	412	5301			3861	3700	4089					2	11	3	2	6	다가구주택	2	60	60	1	1	2	2			A0741698	3	1	5	0	8	8	888	8	8	8	8	8	8	8
A074339702	2008	1	1	2	36	2	2	412	5301			4104	4809	4825					4	21	3	1	6	다가구주택	2	200	200	1	1	1	1			A0743397	2	1	3	0	8	8	888	8	8	8	8	8	8	8
A074359701	2008	1	1	2	69	1	1	412	5301		9986	3504	3429	3739		12131			1	10	3	1	6	다가구주택	2	20	20	1	3	2	2			A0743597	5	1	14	0	8	8	888	8	8	8	8	8	8	8
A074359801	2008	1	1	1	45	3	4	412	5301	27743		13265	8497	10941	35657				4	21	3	1	1		2	350	350	1	1	1	1			A0743598	3	2	88	0	8	8	888	8	8	8	8	8	8	8
A074359802	2008	1	1	2	36	3	3	412	5301		30783	4104	4809	4825		34746			4	21	3	1	1		2	350	350	1	1	1	1			A0743598	3	2	88	0	8	8	888	8	8	8	8	8	8	8
A074369701	2008	1	1	1	62	3	3	412	5301	15282	28190		4991				67015		5	31	3	3	6	다가구주택	2	250	250	1	1	2	1			A0743697	3	2	88	1	1	1	62	1	1	2	8	8	8	8
A074369801	2008	1	1	2	60	3	3	412	5301	7206		3861	3700	4089	7830				1	10	3	2	1		2	100	100	1	4	1	1			A0743698	3	2	88	0	8	8	888	8	8	8	8	8	8	8
A074429801	2008	1	1	2	74	3	1	412	5301	10534		3058	3744	4206	12285				1	10	2	1	6	다가구주택	2	42	42	1	3	1	2			A0744298	5	1	14	1	1	1	73	1	1	2	8	8	8	8
A074459701	2008	1	1	2	79	1	1	412	5301			2368	4256	4301					1	10	3	1	6	다가구주택	2	20	20	1	3	2	9			A0744597	5	1	14	0	8	8	888	8	8	8	8	8	8	8
A074459802	2008	1	1	2	42	1	3	412	5301			6425	6882	6679					4	21	1	1	6	다가구주택	2	30	30	1	1	3	2			A0744598	4	2	88	0	8	8	888	8	8	8	8	8	8	8
A074469702	2008	1	1	2	43	1	2	412	5301	20587		8567	6882	10019	20676				4	21	3	1	6	다가구주택	2	200	200	1	1	1	1			A0744697	3	2	88	1	0	1	42	8	5	2	8	8	8	8
A074539701	2008	1	1	2	44	1	2	412	5301		29844	15301	10323	16023		57635			4	21	3	1	6	다가구주택	1	2000	167	1	1	2	1			A0745397	4	2	88	0	8	8	888	8	8	8	8	8	8	8
A074539704	2008	1	1	1	23	2	3	412	5301		24969		15014						4	21	3	1	6	다가구주택	1	2000	167	2	8	2	1		A074539701	A0745397	3	2	88	0	8	8	888	8	8	8	8	8	8	8
A074559802	2008	1	1	2	53	2	3	412	5301	30075	20769	5754	5914	5998	34225	23211	94363	121585	6	21	3	2	6	다가구주택	2	300	300	1	1	1	2			A0745598	3	2	88	0	8	8	888	8	8	8	8	8	8	8
A074559803	2008	1	1	2	31	2	4	412	5301		28138	6335	6778	7177		33584			6	21	3	2	6	다가구주택	2	300	300	2	8	2	2		A074559802	A0745598	2	2	88	0	8	8	888	8	8	8	8	8	8	8
A074659701	2008	1	1	2	67	1	1	412	5301			10513	5144	11218					3	39	3	1	6	다가구주택	2	10	10	1	3	2	1			A0746597	4	1	14	1	1	1	62	1	1	2	8	8	8	8
A074869701	2008	1	1	1	54	2	2	412	5301	21033	18834	8613	7867	10090	28484	26898	92642	125975	4	21	3	2	6	다가구주택	2	200	200	1	1	2	1			A0748697	4	1	10	1	1	1	51	1	1	2	8	8	8	8
A074869702	2008	1	1	2	46	2	3	412	5301	15392		4690	5885	5863	16673				4	21	3	2	6	다가구주택	2	200	200	1	1	2	1			A0748697	3	2	88	0	8	8	888	8	8	8	8	8	8	8
A074869703	2008	1	1	2	20	2	3	412	5301		15735	7912	7343	8749		22114			4	21	3	2	6	다가구주택	2	200	200	2	8	2	1	A074869701	A074869702	A0748697	3	1	2	0	8	8	888	8	8	8	8	8	8	8
A074949701	2008	1	1	1	73	2	3	412	5301			3601	3791	3878					1	10	1	1	6	다가구주택	2	39	39	1	3	3	2			A0749497	2	2	88	1	1	1	70	0	5	1	0	0	1	0
A075159701	2008	1	1	1	41	2	3	412	6985	19702	19444	13746	11194	15983	23985	25929	31965	38029	1	10	3	1	6	다가구주택	2	130	130	1	4	1	1			A0751597	3	2	88	0	8	8	888	8	8	8	8	8	8	8
A075179701	2008	1	1	1	36	4	3	412	6985			9901	9276	13657					3	21	3	1	6	다가구주택	2	1000	1000	1	1	1	1			A0751797	4	2	88	0	8	8	888	8	8	8	8	8	8	8
A075179702	2008	1	1	2	34	4	3	412	6985			7261	7443	8227					3	21	3	1	6	다가구주택	2	1000	1000	1	1	1	1			A0751797	2	2	88	0	8	8	888	8	8	8	8	8	8	8
A075199701	2008	1	1	1	31	3	3	412	6985		34448	17788	12444	17766		48455			3	21	3	1	6	다가구주택	2	250	250	1	1	1	1			A0751997	3	2	88	0	8	8	888	8	8	8	8	8	8	8
A075199702	2008	1	1	2	31	3	4	412	6985			7261	7443	8227					3	21	3	1	6	다가구주택	2	250	250	1	1	1	1			A0751997	3	2	88	0	8	8	888	8	8	8	8	8	8	8
A075220801	2008	1	1	2	30	4	3	412	6985			7261	7443	8227					1	10	3	1	6	다가구주택	2	300	300	2	8	1	1			A0752208	3	2	88	0	8	8	888	8	8	8	8	8	8	8
A075239801	2008	1	1	1	56	4	4	412	6985	10858	9446	7259	7710	9100	11973	11561	14082	15967	1	10	3	1	4		2	200	200	1	4	1	2			A0752398	3	2	88	0	8	8	888	8	8	8	8	8	8	8
A075289801	2008	1	1	2	32	4	4	412	6985			7261	7443	8227					1	10	3	1	6	다가구주택	1	3600	300	2	8	1	1			A0752898	4	2	88	1	1	1	30	1	5	1	1	0	0	0
A075349701	2008	1	1	1	38	4	4	412	6985				9276						4	21	3	2	5		2	700	700	1	1	2	1			A0753497	3	2	88	0	8	8	888	8	8	8	8	8	8	8
A075349702	2008	1	1	2	35	4	4	412	6985	29732		11290	6336	8850	27245				4	21	3	2	5		2	700	700	1	1	2	1			A0753497	2	2	88	0	8	8	888	8	8	8	8	8	8	8
A075450701	2008	1	1	1	71	4	4	412	6985		22539		4995						2	11	3	2	6	다가구주택	2	300	300	1	1	2	1			A0754507	2	2	88	0	8	8	888	8	8	8	8	8	8	8
A075450702	2008	1	1	2	70	4	4	412	6985	25494		8412	4933	11571	26427				2	11	3	2	6	다가구주택	2	300	300	1	1	2	1			A0754507	2	2	88	0	8	8	888	8	8	8	8	8	8	8
A075459701	2008	1	1	1	34	4	4	412	6985	28273		17788	12444	17766	33465				1	10	3	1	6	다가구주택	2	250	250	2	8	2	1			A0754597	3	2	88	0	8	8	888	8	8	8	8	8	8	8
A075499701	2008	1	1	2	71	1	2	412	6985			8412	9866	11571					1	10	3	1	5		2	0	0	1	3	1	2			A0754997	2	1	14	1	1	1	69	1	1	2	8	8	8	8
A075749701	2008	1	1	2	40	2	3	412	6985		17236	5892	6801	6891		17873			3	21	3	1	5		2	200	200	1	1	1	1			A0757497	4	2	88	0	8	8	888	8	8	8	8	8	8	8
A075759701	2008	1	1	1	72	4	4	412	6985	12031		4954	4995	5335	11242				2	11	3	3	5		1	20000	1667	1	1	1	2			A0757597	2	2	88	1	0	1	68	8	5	2	8	8	8	8
A075759702	2008	1	1	2	69	4	4	412	6985	9447	23070	4821	4518	5144	9019	25429	38661	35437	2	11	3	3	5		1	20000	1667	1	1	1	2			A0757597	1	2	88	0	8	8	888	8	8	8	8	8	8	8
A075839701	2008	1	1	1	28	1	4	412	6985	38840	24820	21451	14550	19332	51210	35198	79691	97455	2	13	3	1	6	다가구주택	2	100	100	2	8	1	2			A0758397	2	2	88	0	8	8	888	8	8	8	8	8	8	8
A075839702	2008	1	1	2	25	1	3	412	6985				8632						2	13	3	1	6	다가구주택	2	100	100	2	8	1	2			A0758397	4	1	3	0	8	8	888	8	8	8	8	8	8	8
A076139801	2008	1	1	1	71	3	3	412	5275	8177			5658						3	21	3	2	6	다가구주택	2	150	150	1	1	1	1			A0761398	3	2	88	1	1	1	63	1	1	1	1	0	0	0
A076139802	2008	1	1	2	68	3	3	412	5275	6421	19165	10022	5118	10694	13203	19753	27529	28838	3	21	3	2	6	다가구주택	2	150	150	1	1	1	2			A0761398	3	2	88	0	8	8	888	8	8	8	8	8	8	8
A076149701	2008	1	1	1	47	2	4	412	5275	15212		12645	8455	10430	19706				2	11	3	1	6	다가구주택	2	150	150	1	1	1	2			A0761497	3	2	88	0	8	8	888	8	8	8	8	8	8	8
A076149702	2008	1	1	2	50	2	1	412	5275		13286	4571	4904	4765		12598			2	11	3	1	6	다가구주택	2	150	150	1	1	4	2			A0761497	4	1	14	0	8	8	888	8	8	8	8	8	8	8
A076160701	2008	1	1	1	60	4	4	412	5275	5586	12022	4955	4967	5091	5778	12968	14290	15732	2	11	3	2	6	다가구주택	2	1000	1000	1	1	2	1			A0761607	2	2	88	1	1	1	55	1	1	2	8	8	8	8
A076160702	2008	1	1	2	59	4	3	412	5275	4715		4522	4296	4313	4810				2	11	3	2	6	다가구주택	2	1000	1000	1	1	2	2			A0761607	5	2	88	1	1	1	44	1	1	2	8	8	8	8
A076189702	2008	1	1	2	83	1	1	412	5275			2257	4235	4100					2	11	3	1	6	다가구주택	2	26	26	1	1	2	2			A0761897	3	2	88	1	1	1	60	1	1	2	8	8	8	8
A076199702	2008	1	1	2	21	4	4	412	5275		6710	7542	7307	8341		8002			2	19	3	1	6	다가구주택	2	400	400	2	8	2	1			A0761997	3	2	88	0	8	8	888	8	8	8	8	8	8	8
A076209701	2008	1	1	1	30	3	3	412	5275	25622	19078	15166	9398	12794	32661	25093	35812	51049	2	11	3	2	6	다가구주택	2	200	200	1	1	2	1			A0762097	4	2	88	0	8	8	888	8	8	8	8	8	8	8
A076209702	2008	1	1	2	30	3	3	412	5275			5032	5621	5702					2	11	3	2	6	다가구주택	2	200	200	1	1	2	1			A0762097	3	2	88	0	8	8	888	8	8	8	8	8	8	8
A076259701	2008	1	1	2	31	4	3	412	5275			5032	5621	5702					4	21	3	1	6	다가구주택	1	6000	500	1	1	2	1			A0762597	3	2	88	0	8	8	888	8	8	8	8	8	8	8
A076259702	2008	1	1	1	36	4	3	412	5275	15869	17567	6862	7005	9465	20974	21381	23814	30073	4	21	3	1	6	다가구주택	1	6000	500	1	1	2	1			A0762597	3	2	88	0	8	8	888	8	8	8	8	8	8	8
A076269801	2008	1	1	1	65	3	2	412	5275			4869	4344	4379					2	11	3	3	6	다가구주택	2	120	120	1	1	2	1			A0762698	3	2	88	0	8	8	888	8	8	8	8	8	8	8
A076269802	2008	1	1	2	61	3	1	412	5275	7902		3681	3682	3898	8220				2	11	3	3	6	다가구주택	2	120	120	1	1	2	1			A0762698	3	2	88	1	1	1	56	1	1	2	8	8	8	8
A076329701	2008	1	1	1	51	1	1	412	5275	15377	16064		13408				19755		3	21	3	1	6	다가구주택	2	150	150	1	1	1	1			A0763297	3	2	88	0	8	8	888	8	8	8	8	8	8	8
A076429801	2008	1	1	2	41	3	3	412	5275	5644		6125	5136	7163	5426				3	23	3	1	6	다가구주택	2	300	300	1	1	2	1			A0764298	2	2	88	0	8	8	888	8	8	8	8	8	8	8
A076529701	2008	1	1	1	48	3	4	412	5275	7606		12645	8455	10430	9853				4	21	3	2	1		1	5000	417	1	1	1	2			A0765297	2	2	88	0	8	8	888	8	8	8	8	8	8	8
A076529702	2008	1	1	2	45	4	2	412	5275	5627		4471	5856	5589	5834				4	21	3	2	1		1	5000	417	1	1	1	2			A0765297	2	2	88	0	8	8	888	8	8	8	8	8	8	8
A076639801	2008	1	1	1	43	3	4	412	5275	8927		9526	8454	11076	11704				3	21	3	1	5		2	300	300	1	1	1	1			A0766398	4	2	88	0	8	8	888	8	8	8	8	8	8	8
A076639802	2008	1	1	2	35	3	4	412	5275	6736	19692	3912	4785	4600	6648	18859	35858	37606	3	21	3	1	5		2	300	300	1	1	1	1			A0766398	3	2	88	0	8	8	888	8	8	8	8	8	8	8
A076649801	2008	1	1	1	23	1	3	412	5275				13646						3	19	3	1	6	다가구주택	2	45	45	2	8	2	1			A0766498	2	1	6	0	8	8	888	8	8	8	8	8	8	8
A076649802	2008	1	1	1	22	1	3	412	5275		23959	20177	13646	20209		33021			3	19	3	1	6	다가구주택	2	45	45	2	8	1	2			A0766498	1	2	88	0	8	8	888	8	8	8	8	8	8	8
A076649803	2008	1	1	1	23	1	3	412	5275			20177	13646	20209					3	19	3	1	6	다가구주택	2	45	45	2	8	2	9			A0766498	3	2	88	0	8	8	888	8	8	8	8	8	8	8
A076839701	2008	1	1	1	40	3	3	412	5275	17855	21537	9526	8454	11076	23409	26855	30348	41263	3	21	3	1	6	다가구주택	2	300	300	1	1	1	1			A0768397	3	1	3	0	8	8	888	8	8	8	8	8	8	8
A076839702	2008	1	1	2	36	3	3	412	5275			3912	4785	4600					3	21	3	1	6	다가구주택	2	300	300	1	1	2	1			A0768397	3	2	88	0	8	8	888	8	8	8	8	8	8	8
A076849801	2008	1	1	2	26	2	4	412	5275			14178	13038	13303					2	19	3	1	6	다가구주택	1	2000	167	2	8	1	1			A0768498	3	2	88	0	8	8	888	8	8	8	8	8	8	8
A076929701	2008	1	1	1	49	1	2	412	5275				8455						3	21	3	2	6	다가구주택	1	1000	83	1	1	1	1			A0769297	3	2	88	0	8	8	888	8	8	8	8	8	8	8
A076929702	2008	1	1	2	39	1	4	412	5275		19692	7824	4785	6899		18859			3	21	3	2	6	다가구주택	1	1000	83	1	1	1	1			A0769297	2	2	88	0	8	8	888	8	8	8	8	8	8	8
A077029801	2008	1	1	2	61	1	2	412	5484	4915		4252	3828	4785	5611				1	10	3	1	6	다가구주택	2	20	20	1	2	1	2			A0770298	4	1	10	0	8	8	888	8	8	8	8	8	8	8
A077069802	2008	1	1	2	41	2	3	412	5484			4717	5340	5861					4	21	3	1	6	다가구주택	1	3000	250	1	1	2	1			A0770698	4	1	14	0	8	8	888	8	8	8	8	8	8	8
A077129701	2008	1	1	1	73	1	2	412	5484	6782		3966	3922	4538	7489				2	11	3	2	1		2	30	30	1	1	2	2			A0771297	3	2	88	0	8	8	888	8	8	8	8	8	8	8
A077229701	2008	1	1	1	42	1	3	412	5484		27140	11004	8789	13595		37917			5	21	3	2	1		2	150	150	1	1	2	1			A0772297	2	2	88	0	8	8	888	8	8	8	8	8	8	8
A077229702	2008	1	1	2	37	1	4	412	5484	16760		4519	4975	5645	18150				5	21	3	2	1		2	150	150	1	1	2	1			A0772297	3	2	88	0	8	8	888	8	8	8	8	8	8	8
A077229801	2008	1	1	1	75	2	3	412	5484	15210	24009	8233	4460	8127	33261	25564	73922	69877	3	21	3	2	1		2	50	50	1	1	2	2			A0772298	4	1	14	0	8	8	888	8	8	8	8	8	8	8
A077229802	2008	1	1	2	74	2	2	412	5484			5051	3873	7381					3	21	3	2	1		2	50	50	1	1	2	2			A0772298	2	2	88	0	8	8	888	8	8	8	8	8	8	8
A077229803	2008	1	1	1	42	1	4	412	5484	16659			8789						3	21	3	2	1		2	50	50	2	8	2	2	A077229801	A077229802	A0772298	2	2	88	0	8	8	888	8	8	8	8	8	8	8
A077230001	2008	1	1	1	82	2	1	412	5484			5489	4460	5418					2	11	3	2	5		2	40	40	1	1	1	2			A0772300	2	2	88	0	8	8	888	8	8	8	8	8	8	8
A077230002	2008	1	1	2	77	2	1	412	5484	20453		2608	4403	5033	21893				2	11	3	2	5		2	40	40	1	1	1	2			A0772300	5	1	14	1	1	1	74	1	1	9	8	8	8	8
A077329701	2008	1	1	1	67	3	4	412	5484			11249	9032	10750					5	39	3	2	5		2	200	200	1	1	2	1			A0773297	2	2	88	0	8	8	888	8	8	8	8	8	8	8
A077329702	2008	1	1	2	55	2	3	412	5484		32906	10446	8932	10587		37642			5	39	3	2	5		2	200	200	1	1	2	1			A0773297	3	2	88	0	8	8	888	8	8	8	8	8	8	8
A077329803	2008	1	1	2	70	2	1	412	5484	14371			11619						3	39	3	1	5		2	50	50	1	3	2	2			A0773298	2	1	14	1	1	1	63	1	1	2	8	8	8	8
A077529704	2008	1	1	1	27	4	3	412	5484	38840			14550						4	21	3	2	1		1	15000	1250	2	8	1	1	A077529701	A077529702	A0775297	2	2	88	0	8	8	888	8	8	8	8	8	8	8
A077580001	2008	1	1	1	67	3	4	412	5484	20124		8437	6774	16014	22963				3	21	3	3	5		2	100	100	1	1	2	1			A0775800	3	2	88	0	8	8	888	8	8	8	8	8	8	8
A077580003	2008	1	1	2	20	1	4	412	5484				11395						3	21	3	3	5		2	100	100	2	8	2	1	A077580001	A077580002	A0775800	3	2	88	0	8	8	888	8	8	8	8	8	8	8
A077590001	2008	1	1	1	57	2	3	412	5484			7749	6054	10320					4	21	3	2	5		1	2400	200	1	1	1	1			A0775900	2	2	88	0	8	8	888	8	8	8	8	8	8	8
A077590002	2008	1	1	2	55	3	2	412	5484			6964	4466	7058					4	21	3	2	5		1	2400	200	1	1	1	1			A0775900	3	2	88	0	8	8	888	8	8	8	8	8	8	8
A077590003	2008	1	1	1	28	2	4	412	5484		17322		12611						4	21	3	2	5		1	2400	200	2	8	2	1	A077590001	A077590002	A0775900	2	2	88	0	8	8	888	8	8	8	8	8	8	8
A077590004	2008	1	1	2	26	2	4	412	5484		16768	10918	6778	10885		38324			4	21	3	2	5		1	2400	200	2	8	2	1	A077590001	A077590002	A0775900	3	2	88	0	8	8	888	8	8	8	8	8	8	8
A077600001	2008	1	1	1	44	2	1	412	5484		27140	11004	8789	13595		37917			2	22	3	1	5		2	180	180	1	2	1	1			A0776000	2	2	88	0	8	8	888	8	8	8	8	8	8	8
A077600002	2008	1	1	1	20	3	3	412	5484			20177	14187	20209					2	22	3	1	5		2	180	180	2	8	1	2	A077600001		A0776000	3	2	88	1	1	1	19	0	5	2	8	8	8	8
A077629702	2008	1	1	2	59	3	1	412	5484	11732		10446	4466	7940	13134				3	39	3	1	5		1	3000	250	1	3	2	9			A0776297	3	2	88	1	1	1	58	0	5	2	8	8	8	8
A077649801	2008	1	1	2	35	3	3	412	5484	8380	12408	4519	4975	5645	9075	13314	41422	38011	4	21	3	2	5		1	4000	333	1	1	2	1			A0776498	2	1	14	0	8	8	888	8	8	8	8	8	8	8
A077669802	2008	1	1	2	48	4	3	412	5484		47501		13851						4	21	3	2	5		2	700	700	1	1	2	1			A0776698	2	2	88	0	8	8	888	8	8	8	8	8	8	8
A077749701	2008	1	1	2	82	3	1	412	5484			3477	4403	6039					6	32	3	1	6	다가구주택	2	180	180	1	3	2	2			A0777497	2	2	88	0	8	8	888	8	8	8	8	8	8	8
A077749702	2008	1	1	1	42	1	3	412	5484				8789						6	32	3	1	6	다가구주택	2	180	180	1	1	2	1		A077749701	A0777497	3	2	88	0	8	8	888	8	8	8	8	8	8	8
A077749703	2008	1	1	2	41	1	3	412	5484			6289	5340	7034					6	32	3	1	6	다가구주택	2	180	180	1	1	2	1			A0777497	2	2	88	0	8	8	888	8	8	8	8	8	8	8
A077759702	2008	1	1	2	59	3	1	412	5484				8932						3	21	3	1	6	다가구주택	2	170	170	1	1	2	1			A0777597	4	1	14	1	1	1	55	1	2	2	8	8	8	8
A077789701	2008	1	1	1	51	3	2	412	5484	28694		9485	8139	11805	35395				4	21	3	2	1		2	350	350	1	1	2	1			A0777897	2	2	88	1	1	1	46	1	1	2	8	8	8	8
A077789702	2008	1	1	2	49	3	1	412	5484			5165	6088	6860					4	21	3	2	1		2	350	350	1	1	2	1			A0777897	3	2	88	0	8	8	888	8	8	8	8	8	8	8
A077789704	2008	1	1	1	24	4	4	412	5484		30193	20177	14187	20209		46622			4	21	3	2	1		2	350	350	2	8	2	1	A077789701	A077789702	A0777897	2	2	88	0	8	8	888	8	8	8	8	8	8	8
A077829701	2008	1	1	2	47	1	3	412	5484	13999	23750	6887	8118	9147	15930	28586	49923	48209	5	21	1	1	5		2	30	30	1	1	4	1			A0778297	2	2	88	0	8	8	888	8	8	8	8	8	8	8
A077829901	2008	1	1	1	70	2	1	412	5484	13564		3966	3922	4538	14979				2	11	1	2	4		2	40	40	1	1	3	2			A0778299	3	2	88	0	8	8	888	8	8	8	8	8	8	8
A077829902	2008	1	1	2	68	2	1	412	5484			3859	3548	4375					2	11	1	2	4		2	40	40	1	1	3	2			A0778299	2	1	14	0	8	8	888	8	8	8	8	8	8	8
A901963702	2010	1	1	2	49	4	4	501	4426	5811		6025	5658	4524	6184				3	21	3	2	2		1	6264	522	1	1	1	1			A9019637	3	2	88	0	8	8	888	8	8	2	8	8	8	8
A901963703	2010	1	1	2	23	4	3	501	4426		8058	6404	5024	7165		9743			3	21	3	2	2		1	6264	522	2	8	1	1	A901963701	A901963702	A9019637	3	2	88	0	8	8	888	8	8	2	8	8	8	8
A901964102	2010	1	1	2	47	2	3	501	4426	5811	14684	6025	5658	4524	6184	10184	11548	12836	3	23	3	1	2		1	3000	250	1	1	1	1			A9019641	3	2	88	0	8	8	888	8	8	2	8	8	8	8
A901964103	2010	1	1	2	21	2	3	501	4426			6404	5024	7165					3	23	3	1	2		1	3000	250	2	8	1	1		A901964102	A9019641	2	2	88	0	8	8	888	8	8	2	8	8	8	8
A901965801	2010	1	1	1	44	3	4	501	4426	6250	8545	8278	5898	10809	7899	20490	12736	17697	4	21	3	3	2		2	450	450	1	1	2	1			A9019658	3	2	88	0	8	8	888	8	8	2	8	8	8	8
A901965802	2010	1	1	2	44	3	4	501	4426	6976	11537	7287	5481	6807	6488	18586	15584	16135	4	21	3	3	2		2	450	450	1	1	2	2			A9019658	2	1	14	0	8	8	888	8	8	2	8	8	8	8
A901966102	2010	1	1	2	56	2	1	501	4426	3106		3605	3767	2792	3239				4	21	3	2	2		2	300	300	1	1	1	1			A9019661	3	1	3	0	8	8	888	8	8	2	8	8	8	8
A901966103	2010	1	1	1	30	2	4	501	4426		20647	12222	7459	10637		32140			4	21	3	2	2		2	300	300	2	8	5	1	A901966101	A901966102	A9019661	2	2	88	0	8	8	888	8	8	2	8	8	8	8
A901966104	2010	1	1	1	28	2	4	501	4426		13645	10479	8955	11448		16803			4	21	3	2	2		2	300	300	2	8	1	1	A901966101	A901966102	A9019661	2	2	88	0	8	8	888	8	8	2	8	8	8	8
A901966201	2010	1	1	1	37	4	4	501	4426			7454	6130	8256					4	21	3	2	2		1	6000	500	1	1	2	1			A9019662	3	2	88	0	8	8	888	8	8	2	8	8	8	8
A901966202	2010	1	1	2	34	4	4	501	4426			4722	5231	5024					4	21	3	2	2		1	6000	500	1	1	2	1			A9019662	1	2	88	0	8	8	888	8	8	2	8	8	8	8
A901967501	2010	1	1	1	33	3	3	501	4426			12222	7459	10637					3	21	3	2	2		2	300	300	1	1	1	1			A9019675	2	2	88	0	8	8	888	8	8	2	8	8	8	8
A901967502	2010	1	1	2	33	2	4	501	4426			4722	5231	5024					3	21	3	2	2		2	300	300	1	1	1	1			A9019675	3	2	88	0	8	8	888	8	8	2	8	8	8	8
A901968402	2010	1	1	2	54	2	2	501	4426		15401		3730						2	11	3	2	2		2	200	200	1	1	2	1			A9019684	2	2	88	0	8	8	888	8	8	2	8	8	8	8
A901969101	2010	1	1	1	65	3	1	501	4426	3246		2654	2435	2312	3632				2	11	3	2	2		2	150	150	1	1	2	2			A9019691	4	2	88	1	1	1	52	1	1	2	8	8	8	8
A901969102	2010	1	1	2	59	2	2	501	4426	3106		3605	3767	2792	3239				2	11	3	2	2		2	150	150	1	1	2	1			A9019691	3	2	88	0	8	8	888	8	8	2	8	8	8	8
A901969801	2010	1	1	1	54	1	2	501	4426	7174	16617	8497	7385	7536	8963	15529	23798	31338	3	21	3	2	2		1	2600	217	1	1	1	1			A9019698	3	2	88	0	8	8	888	8	8	2	8	8	8	8
A901969901	2010	1	1	1	32	3	4	501	4426			12222	7459	10637					3	21	3	1	2		2	310	310	1	1	2	1			A9019699	3	2	88	0	8	8	888	8	8	2	8	8	8	8
A901971501	2010	1	1	1	39	2	4	501	4426				6130						4	21	3	3	2		1	4000	333	1	1	2	1			A9019715	2	2	88	0	8	8	888	8	8	2	8	8	8	8
A901971502	2010	1	1	2	37	2	4	501	4426			8772	4267	5777					4	21	3	3	2		1	4000	333	1	1	2	1			A9019715	2	2	88	0	8	8	888	8	8	2	8	8	8	8
A901972401	2010	1	1	1	32	2	3	501	4426				7459						3	21	3	2	2		2	250	250	1	1	1	1			A9019724	3	2	88	0	8	8	888	8	8	2	8	8	8	8
A901972402	2010	1	1	2	30	2	3	501	4426				5231						3	21	3	2	2		2	250	250	1	1	1	2			A9019724	2	1	14	0	8	8	888	8	8	2	8	8	8	8
A901975001	2010	1	1	1	37	3	4	501	4426		7261		6130						4	21	3	2	2		1	5500	458	1	1	2	1			A9019750	3	2	88	0	8	8	888	8	8	2	8	8	8	8
A901975002	2010	1	1	2	36	3	4	501	4426		7367		4267						4	21	3	2	2		1	5500	458	1	1	2	1			A9019750	3	2	88	0	8	8	888	8	8	2	8	8	8	8
A901976102	2010	1	1	2	27	4	4	501	4426		5209	7575	8093	6274		5826			3	21	3	1	2		1	6100	508	1	1	2	1			A9019761	3	2	88	0	8	8	888	8	8	2	8	8	8	8
A901977501	2010	1	1	1	74	3	3	501	4426	7000	22739	2357	2175	2187	6963	22793	99805	103759	2	11	3	3	2		2	170	170	1	1	1	2			A9019775	4	2	88	1	0	1	72	0	5	2	8	8	8	8
A901978801	2010	1	1	1	79	1	1	501	4426			2882	4878	5427					2	11	3	2	2		2	44	44	1	1	2	2			A9019788	1	2	88	0	8	8	888	8	8	2	8	8	8	8
A902968402	2010	1	1	1	69	4	4	512	8850		22785	13267	12170	11555		24856			3	21	3	3	1		1	4400	367	1	1	2	1			A9029684	2	2	88	0	8	8	888	8	8	2	8	8	8	8
A902968601	2010	1	1	1	80	2	1	512	8850			4802	4064	4521					2	11	3	1	4		2	54	54	1	1	2	2			A9029686	3	2	88	0	8	8	888	8	8	2	8	8	8	8
A902968602	2010	1	1	2	71	2	1	512	8850			3932	4564	3929					2	11	3	1	4		2	54	54	1	1	2	2			A9029686	2	2	88	1	1	1	61	1	1	2	8	8	8	8
A902968902	2010	1	1	2	69	4	1	512	8850		34125	4458	15732	16995		33812			5	32	3	2	1		2	420	420	1	1	2	2			A9029689	2	2	88	1	1	1	68	0	5	2	8	8	8	8
A902969501	2010	1	1	1	69	4	1	512	8850	10816		4422	4057	3852	12103				2	11	3	2	1		1	3360	280	1	1	1	1			A9029695	3	2	88	1	1	1	65	1	1	2	8	8	8	8
A902969502	2010	1	1	2	71	4	1	512	8850			3932	4564	3929					2	11	3	2	1		1	3360	280	1	1	1	1			A9029695	4	1	14	1	1	1	51	1	1	2	8	8	8	8
A902969801	2010	1	1	1	49	2	4	512	8850	12652		17353	15697	15662	16768				4	21	3	1	1		1	3600	300	1	1	1	1			A9029698	3	2	88	0	8	8	888	8	8	2	8	8	8	8
A902969802	2010	1	1	2	44	2	3	512	8850	11623	38448	9106	9132	8507	10810	59758	51934	53768	4	21	3	1	1		1	3600	300	1	1	1	1			A9029698	1	2	88	0	8	8	888	8	8	2	8	8	8	8
A902970401	2010	1	1	2	68	2	1	512	8850			7132	6931	11446					3	39	3	1	1		2	100	100	1	3	1	2			A9029704	5	1	14	1	1	1	58	1	1	2	8	8	8	8
A902971801	2010	1	1	1	57	3	1	512	8850	8978	29711	15756	14021	14872	10071	31793	23056	26496	4	21	3	1	3		2	460	460	1	1	2	1			A9029718	3	2	88	0	8	8	888	8	8	2	8	8	8	8
A902971802	2010	1	1	2	51	3	2	512	8850	6681		13093	12430	12046	6992				4	21	3	1	3		2	460	460	1	1	2	1			A9029718	2	2	88	1	0	1	48	0	5	2	8	8	8	8
A902971901	2010	1	1	2	60		3	512	8850	5093	11180	4734	4735	4290	5331	10793	19656	19835	2	23	3	2	3		9	999999		1	3	1	1			A9029719	2	2	88	0	8	8	888	8	8	2	8	8	8	8
A902971902	2010	1	1	2	36		4	512	8850		12275	7308	7110	7220		11207			2	23	3	2	3		9	999999		2	8	1	2		A902971901	A9029719	3	2	88	0	8	8	888	8	8	2	8	8	8	8
A902973501	2010	1	1	2	24	1	3	512	8850		8951		8372						1	10	3	1	1		2	80	80	2	8	2	1			A9029735	2	2	88	0	8	8	888	8	8	2	8	8	8	8
A902974201	2010	1	1	2	61	3	3	512	8850	5093		4734	4735	4290	5331				2	23	3	1	1		2	200	200	1	1	1	2			A9029742	3	2	88	0	8	8	888	8	8	2	8	8	8	8
A902974202	2010	1	1	1	32	2	3	512	8850		34403	18157	12429	17724		53552			2	23	3	1	1		2	200	200	2	8	1	2		A902974201	A9029742	3	1	14	0	8	8	888	8	8	2	8	8	8	8
A902974901	2010	1	1	1	64	4	4	512	8850	6635	14808	9582	10111	10142	7225	16416	13817	14201	4	21	3	2	1		2	520	520	1	1	2	1			A9029749	2	2	88	0	8	8	888	8	8	2	8	8	8	8
A902974902	2010	1	1	2	59	4	4	512	8850	5176	15606	12014	12554	9305	5397	16512	11805	12719	4	21	3	2	1		2	520	520	1	1	2	1			A9029749	2	2	88	0	8	8	888	8	8	2	8	8	8	8
A902975901	2010	1	1	1	39	4	4	512	8850			12420	10214	13757					4	21	3	2	1		1	7000	583	1	1	1	1			A9029759	2	2	88	0	8	8	888	8	8	2	8	8	8	8
A902975902	2010	1	1	2	35	4	3	512	8850			7308	7110	7220					4	21	3	2	1		1	7000	583	1	1	1	1			A9029759	2	2	88	0	8	8	888	8	8	2	8	8	8	8
A902976601	2010	1	1	1	43	4	4	512	8850	10413	28476	10345	9827	13507	13162	25606	21222	29488	4	21	3	2	1		1	7000	583	1	1	2	1			A9029766	3	2	88	0	8	8	888	8	8	2	8	8	8	8
A902977202	2010	1	1	2	40	4	4	512	8850		19224	9106	9132	8507		15484			2	23	3	1	1		2	400	400	1	1	1	1			A9029772	2	2	88	0	8	8	888	8	8	2	8	8	8	8
A902977701	2010	1	1	1	70	1	4	512	8850	11663		3927	7248	7287	11602				2	11	3	1	1		1	700	58	1	1	2	2			A9029777	1	2	88	1	1	1	60	1	1	2	8	8	8	8
A903969901	2010	1	1	1	37	1	4	512	5586		19343		8166						4	21	3	1	1		1	2700	225	1	1	2	1			A9039699	3	2	88	1	1	1	36	0	5	2	8	8	8	8
A903970301	2010	1	1	1	44	2	4	512	5586	12487	34148	11027	11785	13498	15784	34119	50897	70724	5	32	3	1	1		1	5000	417	1	1	2	1			A9039703	3	1	14	1	1	1	40	1	1	2	8	8	8	8
A903970802	2010	1	1	2	34	1	4	512	5586		24661	6291	13935	8924		24525			4	21	3	1	1		1	2700	225	1	1	2	1			A9039708	2	2	88	0	8	8	888	8	8	2	8	8	8	8
A903971501	2010	1	1	1	49	4	2	512	5586	10115			15870						3	21	3	2	1		2	500	500	1	1	2	1			A9039715	3	2	88	0	8	8	888	8	8	2	8	8	8	8
A903971502	2010	1	1	2	48	3	1	512	5586	7741	29341	17236	11306	18078	16474	27133	30766	34197	3	21	3	2	1		2	500	500	1	1	2	1			A9039715	3	2	88	1	1	1	45	1	1	2	8	8	8	8
A903972401	2010	1	1	1	71	3	3	512	5586	4662		3140	2897	2913	4637				2	11	3	2	1		2	150	150	1	1	2	2			A9039724	3	2	88	0	8	8	888	8	8	2	8	8	8	8
A903972402	2010	1	1	2	69	3	1	512	5586	3977	10913	2851	2770	3050	4120	10813	17449	17846	2	11	3	2	1		2	150	150	9	9	9	9			A9039724	2	2	88	0	8	8	888	8	8	2	8	8	8	8
A903972801	2010	1	1	1	34	1	3	512	5586				14905						5	32	3	1	1		2	178	178	1	1	1	1			A9039728	4	2	88	0	8	8	888	8	8	2	8	8	8	8
A903972802	2010	1	1	2	34	1	4	512	5586			16435	10451	11155					5	32	3	1	1		2	178	178	1	1	1	1			A9039728	3	1	14	0	8	8	888	8	8	2	8	8	8	8
A903972901	2010	1	1	1	84	2	1	512	5586			3839	3249	3614					2	11	3	1	1		2	81	81	1	1	1	2			A9039729	2	2	88	1	1	1	64	1	1	1	0	0	0	0
A903973901	2010	1	1	1	35	3	4	512	5586		9672		8166						4	21	3	1	1		1	5000	417	1	1	2	1			A9039739	2	2	88	0	8	8	888	8	8	1	0	0	0	0
A903975301	2010	1	1	2	52	1	1	512	5586	5341			4969						2	23	3	2	1		2	150	150	1	4	1	1			A9039753	4	1	14	1	0	1	48	0	5	2	8	8	8	8
A903975302	2010	1	1	2	26	1	3	512	5586		13877	17360	10781	16714		15521			2	23	3	2	1		2	150	150	2	8	1	2		A903975301	A9039753	2	2	88	0	8	8	888	8	8	2	8	8	8	8
A903975701	2010	1	1	2	63	1	3	512	5586	4072		3785	3786	3429	4262				4	29	1	1	1		2	110	110	1	3	3	2			A9039757	4	1	7	1	1	1	63	1	1	2	8	8	8	8
A903977201	2010	1	1	1	56	1	1	512	5586	7177	17814	6298	5605	5945	8051	15886	18433	21182	5	39	3	2	1		2	200	200	1	1	1	1			A9039772	2	1	4	0	8	8	888	8	8	2	8	8	8	8
A903977202	2010	1	1	2	57	1	3	512	5586	4138		4802	5018	3719	4315				5	39	3	2	1		2	200	200	1	1	1	1			A9039772	2	2	88	0	8	8	888	8	8	2	8	8	8	8
A903977203	2010	1	1	1	34	1	3	512	5586			16280	9936	14169					5	39	3	2	1		2	200	200	1	4	1	1	A903977201	A903977202	A9039772	2	2	88	0	8	8	888	8	8	2	8	8	8	8
A903977501	2010	1	1	1	58	4	4	512	5586	7177		6298	5605	5945	8051				2	11	3	2	5		2	1000	1000	1	1	1	2			A9039775	3	2	88	1	1	1	54	0	5	2	8	8	8	8
A903977502	2010	1	1	2	56	4	3	512	5586	4138	12476	4802	5018	3719	4315	13201	18875	20337	2	11	3	2	5		2	1000	1000	1	1	1	1			A9039775	2	2	88	1	1	1	49	1	1	2	8	8	8	8
A903978201	2010	1	1	1	53	4	2	512	5586	9556			16106						5	21	3	3	1		1	40000	3333	1	1	2	1			A9039782	3	2	88	1	1	1	44	1	1	1	1	0	0	0
A903978202	2010	1	1	2	50	4	2	512	5586	5341		16718	12422	17363	11179				5	21	3	3	1		1	40000	3333	1	1	2	1			A9039782	4	2	88	1	1	1	45	1	1	1	1	0	0	0
A903978601	2010	1	1	1	54	4	1	512	5586	9556		11319	9838	10039	11939				4	21	3	2	1		2	17600	17600	1	1	2	1			A9039786	1	2	88	0	8	8	888	8	8	2	8	8	8	8
A903978603	2010	1	1	1	27	4	4	512	5586		36351	13959	11929	15249		44767			4	21	3	2	1		2	17600	17600	2	8	2	1	A903978601	A903978602	A9039786	2	1	4	0	8	8	888	8	8	2	8	8	8	8
A903979701	2010	1	1	1	83	1	4	512	5586	10215		3839	3249	3614	10799				2	11	3	1	1		2	50	50	1	1	2	2			A9039797	4	1	14	0	8	8	888	8	8	2	8	8	8	8
A903979702	2010	1	1	2	70	1	3	512	5586	5933		3143	3649	3141	6389				2	11	3	1	1		2	50	50	1	1	2	2			A9039797	4	2	88	1	1	1	50	1	1	2	8	8	8	8
A904964301	2010	1	1	2	34	4	4	501	6519		8331	4250	4708	4522		8285			1	10	3	2	2		2	400	400	2	8	1	1			A9049643	3	2	88	0	8	8	888	8	8	2	8	8	8	8
A904964902	2010	1	1	2	27	4	3	501	6519			13635	14567	8470					2	23	3	1	2		2	400	400	1	1	1	1			A9049649	3	2	88	0	8	8	888	8	8	2	8	8	8	8
A904965902	2010	1	1	2	77	4	2	501	6519			2746	2729	3016					2	11	3	2	2		1	5000	417	1	1	2	2			A9049659	5	1	7	1	1	1	67	1	1	2	8	8	8	8
A904966101	2010	1	1	1	40	2	4	501	6519	5625	15381	5588	5308	7296	7109	18441	11463	15928	4	21	3	3	2		2	300	300	1	1	2	1			A9049661	3	2	88	0	8	8	888	8	8	2	8	8	8	8
A904967601	2010	1	1	1	40	4	4	501	6519	5625	15381	5588	5308	7296	7109	18441	11463	15928	4	21	3	2	2		1	12000	1000	1	1	1	1			A9049676	3	2	88	0	8	8	888	8	8	2	8	8	8	8
A904967602	2010	1	1	2	39	4	4	501	6519			3947	3841	3900					4	21	3	2	2		1	12000	1000	1	1	1	1			A9049676	3	2	88	0	8	8	888	8	8	2	8	8	8	8
A904969301	2010	1	1	1	30	1	3	501	6519		9291	10999	6713	14360		14463			3	21	3	1	2		2	200	200	1	1	1	1			A9049693	2	2	88	0	8	8	888	8	8	2	8	8	8	8
A904969302	2010	1	1	2	24	1	4	501	6519		4835	5763	4522	9672		5846			3	21	3	1	2		2	200	200	1	1	1	1			A9049693	4	1	14	0	8	8	888	8	8	2	8	8	8	8
A904971001	2010	1	1	1	74	4	4	501	6519				1957						3	21	3	2	2		1	4000	333	1	1	2	2			A9049710	3	2	88	0	8	8	888	8	8	2	8	8	8	8
A904971002	2010	1	1	2	71	4	4	501	6519	8017			2465						3	21	3	2	2		1	4000	333	1	1	2	2			A9049710	2	1	1	0	8	8	888	8	8	2	8	8	8	8
A904971003	2010	1	1	1	37	3	4	501	6519				5517						3	21	3	2	2		1	4000	333	2	8	2	2	A904971001	A904971002	A9049710	3	2	88	0	8	8	888	8	8	2	8	8	8	8
A904971601	2010	1	1	1	75	3	4	501	6519	6902		2594	2195	2442	7296				2	11	3	2	2		2	160	160	1	1	2	2			A9049716	4	1	14	1	1	1	45	1	1	2	8	8	8	8
A904971602	2010	1	1	2	72	3	3	501	6519	4009		2124	2465	2122	4317				2	11	3	2	2		2	160	160	1	1	2	2			A9049716	2	1	2	0	8	8	888	8	8	2	8	8	8	8
A904974702	2010	1	1	2	52	4	4	501	6519			5304	5036	4880					3	21	3	3	2		1	103000	8583	1	1	2	1			A9049747	3	1	7	1	1	1	49	0	5	2	8	8	8	8
A904977401	2010	1	1	1	69	4	4	501	6519	4382		3583	3287	4161	4903				4	39	3	2	2		2	400	400	1	1	1	2			A9049774	2	2	88	1	1	1	50	1	1	1	0	0	1	0
A904977402	2010	1	1	2	65	4	4	501	6519	4030	11059	2889	2808	4122	4176	10958	17684	18086	4	39	3	2	2		2	400	400	1	1	1	2			A9049774	3	2	88	1	1	1	56	1	1	2	8	8	8	8
A904977701	2010	1	1	1	65	1	1	501	6519	2921	8205	2389	2191	2080	3269	8951	12811	14880	2	11	3	3	2		2	45	45	1	1	2	2			A9049777	4	2	88	0	8	8	888	8	8	2	8	8	8	8
A904977702	2010	1	1	2	66	1	1	501	6519	2687		1926	1872	2061	2784				2	11	3	3	2		2	45	45	1	1	2	2			A9049777	1	2	88	0	8	8	888	8	8	2	8	8	8	8
A905968801	2010	1	1	1	60	4	3	512	6574			5338	5633	5651					3	21	3	1	5		2	652	652	1	1	2	1			A9059688	3	2	88	0	8	8	888	8	8	2	8	8	8	8
A905968802	2010	1	1	2	56	4	2	512	6574	7690		6693	6994	5184	8018				3	21	3	1	5		2	652	652	1	1	2	1			A9059688	3	2	88	1	1	1	50	1	1	2	8	8	8	8
A905969902	2010	1	1	1	27	2	4	512	6574		8444		11085						2	11	3	1	5		2	200	200	1	1	1	1			A9059699	3	2	88	0	8	8	888	8	8	2	8	8	8	8
A905970302	2010	1	1	1	35	3	4	512	6574			9226	7587	10219					3	21	3	2	5		1	4000	333	1	1	2	2			A9059703	3	2	88	0	8	8	888	8	8	2	8	8	8	8
A905970501	2010	1	1	1	62	3	3	512	6574	4929		7118	7511	7534	5367				4	21	3	2	5		2	400	400	1	1	1	1			A9059705	3	1	14	0	8	8	888	8	8	2	8	8	8	8
A905970502	2010	1	1	2	55	3	4	512	6574	3845	23186	8925	9326	6912	4009	24533	17539	18897	4	21	3	2	5		2	400	400	1	1	1	1			A9059705	2	2	88	0	8	8	888	8	8	2	8	8	8	8
A905971001	2010	1	1	1	66	3	1	512	6574	8035			3013						3	21	3	3	1		2	200	200	1	1	1	1			A9059710	2	2	88	0	8	8	888	8	8	2	8	8	8	8
A905971002	2010	1	1	2	58	2	1	512	6574				4663						3	21	3	3	1		2	200	200	1	1	1	1			A9059710	3	1	14	1	1	1	55	1	1	2	8	8	8	8
A905971003	2010	1	1	2	30	1	4	512	6574				6474						3	21	3	3	1		2	200	200	2	8	2	1	A905971001	A905971002	A9059710	1	2	88	0	8	8	888	8	8	2	8	8	8	8
A905971201	2010	1	1	1	42	3	4	512	6574	7736	21154	7685	7300	10034	9778	19022	15765	21905	4	21	3	2	1		2	500	500	1	1	1	1			A9059712	2	2	88	0	8	8	888	8	8	2	8	8	8	8
A905971202	2010	1	1	2	36	3	3	512	6574			5429	5282	5363					4	21	3	2	1		2	500	500	1	1	1	1			A9059712	3	1	2	0	8	8	888	8	8	2	8	8	8	8
A905971301	2010	1	1	1	36	2	3	512	6574			9226	7587	10219					4	21	3	2	1		1	3600	300	1	1	2	1			A9059713	1	2	88	0	8	8	888	8	8	2	8	8	8	8
A905971302	2010	1	1	2	32	2	4	512	6574		22915	5845	6474	6219		22789			4	21	3	2	1		1	3600	300	1	1	2	1			A9059713	4	2	88	0	8	8	888	8	8	2	8	8	8	8
A905972401	2010	1	1	2	58	4	1	512	6574	3845	11593	8925	9326	6912	4009	12266	8769	9449	2	23	2	1	1		1	4560	380	1	4	2	1			A9059724	4	2	88	1	0	0	888	0	9	2	8	8	8	8
A905972501	2010	1	1	1	27	1	4	512	6574		8444	12970	11085	14169		10399			1	10	3	1	1		2	60	60	2	8	1	1			A9059725	1	2	88	0	8	8	888	8	8	2	8	8	8	8
A905972802	2010	1	1	2	49	1	1	512	6574	14385	18176	7457	7003	5599	15308	16808	28587	31776	4	21	2	2	1		2	230	230	1	1	2	9			A9059728	3	2	88	0	8	8	888	8	8	2	8	8	8	8
A905972803	2010	1	1	1	24	2	3	512	6574			19634	9872	22507					4	21	2	2	1		2	230	230	2	8	2	1	A905972801	A905972802	A9059728	2	2	88	0	8	8	888	8	8	2	8	8	8	8
A905972804	2010	1	1	2	20	1	3	512	6574		13299	7927	6219	8868		16080			4	21	2	2	1		2	230	230	2	8	2	1	A905972801	A905972802	A9059728	2	2	88	0	8	8	888	8	8	2	8	8	8	8
A905977501	2010	1	1	1	71	2	3	512	6574	4332	56292	2917	2692	2707	4309	56425	99805	103759	2	11	3	2	1		2	95	95	1	1	2	2			A9059775	4	2	88	0	8	8	888	8	8	2	8	8	8	8
A905977502	2010	1	1	2	68	2	2	512	6574	3695		2649	2574	2834	3829				2	11	3	2	1		2	95	95	1	1	2	2			A9059775	2	1	14	1	1	1	53	1	1	2	8	8	8	8
A905977702	2010	1	1	2	52	1	3	512	6574	9926	19063	4863	9234	8948	10388	21429	27947	31644	2	13	3	1	1		2	100	100	2	8	2	2			A9059777	3	2	88	0	8	8	888	8	8	2	8	8	8	8
A905979001	2010	1	1	1	56	4	2	512	6574	6669	11035	7803	5208	7365	7481	23617	17128	19683	4	21	3	2	5		2	2000	2000	1	1	1	1			A9059790	2	2	88	0	8	8	888	8	8	2	8	8	8	8
A905979002	2010	1	1	2	54	4	2	512	6574	4963		6484	4617	5966	5194				4	21	3	2	5		2	2000	2000	1	1	1	1			A9059790	2	2	88	0	8	8	888	8	8	2	8	8	8	8
A905979702	2010	1	1	2	86	4	1	512	6574			7554	7506	8296					2	23	1	1	1		2	420	420	1	3	3	2			A9059797	3	2	88	1	1	1	85	1	1	2	8	8	8	8
A906962901	2010	1	1	1	30	3	4	512	9582		47181	18157	15769	19356		68003			3	21	3	2	4		1	3600	300	1	1	2	1			A9069629	4	2	88	0	8	8	888	8	8	2	8	8	8	8
A906962902	2010	1	1	2	30	2	4	512	9582			10791	11953	11481					3	21	3	2	4		1	3600	300	1	1	2	2			A9069629	2	2	88	0	8	8	888	8	8	2	8	8	8	8
A906963002	2010	1	1	2	46	1	4	512	9582	22651	25167	17236	15740	17229	25786	38787	52777	58664	5	21	3	1	4		2	270	270	1	1	1	1			A9069630	3	2	88	0	8	8	888	8	8	2	8	8	8	8
A906963301	2010	1	1	1	71	2	3	512	9582	15995		10772	9940	9994	15911				2	11	3	2	4		1	940	78	1	1	2	2			A9069633	4	2	88	1	1	1	62	1	1	2	8	8	8	8
A906963501	2010	1	1	1	77	1	3	512	9582			6586	5574	6200					2	11	3	2	4		2	44	44	1	1	2	2			A9069635	3	2	88	1	1	1	65	1	1	2	8	8	8	8
A906963502	2010	1	1	2	76	1	1	512	9582			6973	6929	7657					2	11	3	2	4		2	44	44	1	1	2	2			A9069635	2	2	88	0	8	8	888	8	8	2	8	8	8	8
A906965803	2010	1	1	2	26	4	3	512	9582				16883						2	13	3	1	1		2	400	400	2	8	1	2			A9069658	3	2	88	0	8	8	888	8	8	2	8	8	8	8
A906965804	2010	1	1	2	23	3	3	512	9582		24551		11481						2	13	3	1	1		2	400	400	2	8	1	2			A9069658	3	2	88	0	8	8	888	8	8	2	8	8	8	8
A906966301	2010	1	1	2	27	3	4	512	9582			17360	16883	18611					2	11	3	1	1		2	300	300	1	1	1	2			A9069663	4	2	88	0	8	8	888	8	8	2	8	8	8	8
A906966901	2010	1	1	1	66	1	3	512	9582	7417		9097	5563	7043	8299				4	39	3	3	1		2	116	116	1	1	1	2			A9069669	3	1	2	1	1	1	52	1	1	2	8	8	8	8
A906966902	2010	1	1	2	63	1	1	512	9582	6985		9739	6494	7844	7311				4	39	3	3	1		2	116	116	1	1	1	2			A9069669	3	2	88	1	1	1	62	1	1	2	8	8	8	8
A906966903	2010	1	1	2	34	1	3	512	9582		56099		11953						4	39	3	3	1		2	116	116	1	3	1	1	A906966901	A906966902	A9069669	3	2	88	0	8	8	888	8	8	2	8	8	8	8
A906967201	2010	1	1	1	62	2	2	512	9582			6570	6934	6955					2	11	3	1	1		2	150	150	1	1	1	2			A9069672	5	1	14	0	8	8	888	8	8	2	8	8	8	8
A906967401	2010	1	1	1	43	2	3	512	9582			14187	13477	18524					5	21	3	1	1		2	400	400	1	1	2	1			A9069674	2	2	88	0	8	8	888	8	8	2	8	8	8	8
A906967402	2010	1	1	2	38	2	4	512	9582		33669	10022	9751	9902		23055			5	21	3	1	1		2	400	400	1	1	2	1			A9069674	1	1	14	0	8	8	888	8	8	2	8	8	8	8
A906967701	2010	1	1	2	52	3	1	512	9582	9163		8978	8524	8260	9589				2	23	3	2	4		1	3500	292	1	3	1	1			A9069677	2	2	88	0	8	8	888	8	8	2	8	8	8	8
A906967702	2010	1	1	1	29	3	4	512	9582		31179	16629	15989	21975		38398			2	23	3	2	4		1	3500	292	2	8	1	1		A906967701	A9069677	4	2	88	0	8	8	888	8	8	2	8	8	8	8
A906967901	2010	1	1	1	67	4	2	512	9582	14834		9097	15690	15847	16598				3	21	3	2	4		2	350	350	1	1	2	1			A9069679	3	2	88	1	1	1	66	1	1	2	8	8	8	8
A906968001	2010	1	1	1	61	1	3	512	9582		20308	6570	6934	6955		22513			3	39	3	2	4		2	159	159	1	4	1	2			A9069680	3	2	88	0	8	8	888	8	8	2	8	8	8	8
A906968002	2010	1	1	1	31	1	3	512	9582			18157	15769	19356					3	39	3	2	4		2	159	159	2	8	1	2	A906968001		A9069680	2	2	88	0	8	8	888	8	8	2	8	8	8	8
A906968801	2010	1	1	1	78	1	1	512	9582			8781	5574	8267					4	21	3	2	4		2	34	34	1	1	2	2			A9069688	2	1	14	0	8	8	888	8	8	2	8	8	8	8
A906968803	2010	1	1	1	34	1	4	512	9582			18157	15769	19356					4	21	3	2	4		2	34	34	2	8	2	2	A906968801	A906968802	A9069688	2	2	88	0	8	8	888	8	8	2	8	8	8	8
A906968804	2010	1	1	1	31	1	3	512	9582		55609		15769						4	21	3	2	4		2	34	34	2	8	2	2	A906968801	A906968802	A9069688	3	2	88	0	8	8	888	8	8	2	8	8	8	8
A906969302	2010	1	1	2	69	3	1	512	9582	6822		9781	9505	10465	7068				2	23	3	1	1		2	179	179	1	3	2	2			A9069693	5	1	14	1	1	1	60	1	1	2	8	8	8	8
A906972401	2010	1	1	1	69	2	2	512	9582	7417		6065	5563	5282	8299				2	11	3	2	1		2	110	110	1	1	2	2			A9069724	3	2	88	0	8	8	888	8	8	2	8	8	8	8
A906972402	2010	1	1	2	64	2	1	512	9582	6985	30666	6493	6494	5883	7311	29604	53912	54404	2	11	3	2	1		2	110	110	1	1	2	1			A9069724	3	2	88	0	8	8	888	8	8	2	8	8	8	8
A906972501	2010	1	1	1	70	2	1	512	9582			5386	4970	4997					2	11	3	2	1		2	71	71	1	1	2	2			A9069725	5	2	88	0	8	8	888	8	8	2	8	8	8	8
A906972502	2010	1	1	2	65	2	1	512	9582			4891	4753	5233					2	11	3	2	1		2	71	71	1	1	2	2			A9069725	5	1	14	0	8	8	888	8	8	2	8	8	8	8
A906973701	2010	1	1	1	58	4	3	512	9582		40746	14405	12819	13597		43601			4	21	3	2	1		1	8000	667	1	1	2	1			A9069737	2	2	88	0	8	8	888	8	8	2	8	8	8	8
A906973702	2010	1	1	2	55	4	3	512	9582	14196		10984	11478	8507	14803				4	21	3	2	1		1	8000	667	1	1	2	2			A9069737	4	2	88	1	1	1	46	1	1	2	8	8	8	8
A906973704	2010	1	1	2	26	4	4	512	9582			17360	16883	18611					4	21	3	2	1		1	8000	667	2	8	2	1	A906973701	A906973702	A9069737	3	2	88	0	8	8	888	8	8	2	8	8	8	8
A906978601	2010	1	1	2	23	1	3	512	9582			14634	11481	16372					1	10	3	1	1		2	65	65	2	8	1	1			A9069786	3	2	88	0	8	8	888	8	8	2	8	8	8	8
A907970801	2010	1	1	1	27	4	3	512	5584		25821		11298						3	19	3	1	3		1	5500	458	1	1	2	1			A9079708	1	2	88	0	8	8	888	8	8	2	8	8	8	8
A907970802	2010	1	1	2	26	3	3	512	5584				10210						3	19	3	1	3		1	5500	458	1	1	2	1			A9079708	3	2	88	0	8	8	888	8	8	2	8	8	8	8
A907970803	2010	1	1	2	26	3	3	512	5584				10210						3	19	3	1	3		1	5500	458	2	8	1	1			A9079708	3	2	88	0	8	8	888	8	8	2	8	8	8	8
A907971301	2010	1	1	2	74	3	1	512	5584			5954	4607	4958					5	39	3	2	3		2	240	240	1	3	1	1			A9079713	3	2	88	0	8	8	888	8	8	2	8	8	8	8
A907971304	2010	1	1	1	34	1	3	512	5584		26048		12547						5	39	3	2	3		2	240	240	1	1	2	1			A9079713	3	2	88	0	8	8	888	8	8	2	8	8	8	8
A907971401	2010	1	1	1	75	3	2	512	5584			4363	3077	4792					7	39	3	2	3		1	3800	317	1	1	2	2			A9079714	3	2	88	0	8	8	888	8	8	2	8	8	8	8
A907971402	2010	1	1	2	73	3	1	512	5584			3572	3455	4165					7	39	3	2	3		1	3800	317	1	1	2	2			A9079714	3	1	7	1	1	1	62	1	1	2	8	8	8	8
A907971403	2010	1	1	1	37	1	3	512	5584				7733						7	39	3	2	3		1	3800	317	2	8	2	1	A907971401	A907971402	A9079714	2	2	88	0	8	8	888	8	8	2	8	8	8	8
A907971406	2010	1	1	1	44	1	3	512	5584	23086		9399	7441	14318	26912				7	39	3	2	3		1	3800	317	1	1	1	1			A9079714	2	2	88	0	8	8	888	8	8	2	8	8	8	8
[truncated: 14,208 more rows]
[truncated: 612 more columns]
